# Supplementary material for: Diaquabis­(thio­cyanato-κN)bis[6-(4H-1,2,4-triazol-4-yl-κN 1)pyridin-2-amine]­cadmium
Source: Acta Crystallogr Sect E Struct Rep Online. 2012 Jul 21;68(Pt 8):m1095–6. doi: 10.1107/S1600536812032473 (PMC3414147; doi:10.1107/S1600536812032473)
Supplement: Supplementary file 1 [file e-68-m1095-sup1.cif]

##############################################################################
#                                                                            #
# This CIF contains the data in a paper accepted for publication in          #
# Acta Crystallographica Section E. It conforms to the requirements of       #
# Notes for Authors for Acta Crystallographica Section E, and has been       #
# peer reviewed under the auspices of the IUCr Commission on Journals.       #
#                                                                            #
# Full details of the Crystallographic Information File format               #
# are given in the paper "The Crystallographic Information File (CIF):       #
# a New Standard Archive File for Crystallography" by S. R. Hall, F. H.      #
# Allen and I. D. Brown [Acta Cryst. (1991), A47, 655-685].                  #
#                                                                            #
# The current version of the core CIF dictionary is obtainable from          #
# ftp://ftp.iucr.org/pub/cif_core.dic.                                       #
#                                                                            #
# Software is freely available for graphical display of the structure(s)     #
# in this CIF. For information consult the CIF software page                 #
# http://www.iucr.org/resources/cif/software.                                #
#                                                                            #
# This file may be used for bona fide research purposes within the           #
# scientific community so long as proper attribution is given to the journal # 
# article from which it was obtained.                                        #
#                                                                            #
##############################################################################
data_global
_audit_creation_method     'form.cif (version 2.0)'
_journal_data_validation_number     ?
_journal_date_recd_electronic     2012-07-12
_journal_date_accepted     2012-07-17
_journal_name_full     'Acta Crystallographica, Section E'
_journal_year     2012
_journal_volume     68
_journal_issue      8
_journal_page_first     m1095
_journal_page_last     m1096
_journal_paper_category     QM
_journal_paper_doi     10.1107/S1600536812032473
_journal_coeditor_code     XU5596
_publ_contact_author_name     'Bin Ding'
_publ_contact_author_address
;
Tianjin Key Laboratory of Structure and performance for Functional Molecule
Tianjin Normal University
Tianjin 300387
People's Republic of China
;
_publ_contact_author_email     qsdingbin@yahoo.com.cn
_publ_contact_author_fax     ' '
_publ_contact_author_phone     ' '
_publ_section_title
;\
Diaquabis(thiocyanato-\k<i>N</i>)bis[6-(4<i>H</i>-1,2,4-triazol-4-yl-\
\k<i>N</i>^1^)pyridin-2-amine]cadmium
;
loop_
    _publ_author_name
    _publ_author_address
    'Liu, Yuan-Yuan'
;
Tianjin Key Laboratory of Structure and Performance for Functional Molecule
Tianjin Normal University
Tianjin 300071
People's Republic of China
;
    'Yang, Pan'
;
Tianjin Key Laboratory of Structure and Performance for Functional Molecule
Tianjin Normal University
Tianjin 300071
People's Republic of China
;
    'Ding, Bin'
;
Tianjin Key Laboratory of Structure and Performance for Functional Molecule
Tianjin Normal University
Tianjin 300071
People's Republic of China
;
data_I
_chemical_name_systematic
;
Diaquabis(thiocyanato-\k<i>N</i>)bis[6-(4<i>H</i>-1,2,4-triazol-4-yl-
\k<i>N</i>^1^)pyridin-2-amine]cadmium
;
_chemical_name_common     ?
_chemical_formula_moiety     'C16 H18 Cd N12 O2 S2'
_chemical_formula_sum     'C16 H18 Cd N12 O2 S2'
_chemical_formula_structural     ?
_chemical_formula_analytical     ?
_chemical_formula_iupac     '[Cd (N C S)2 (C7 H7 N5)2 (H2 O)2]'
_chemical_formula_weight     586.94
_symmetry_cell_setting     triclinic
_symmetry_space_group_name_H-M     'P -1'
_symmetry_space_group_name_Hall     '-P 1'
loop_
    _symmetry_equiv_pos_as_xyz
    'x, y, z'
    '-x, -y, -z'
_cell_length_a     7.5586(15)
_cell_length_b     7.5876(15)
_cell_length_c     11.311(2)
_cell_angle_alpha     106.859(2)
_cell_angle_beta     95.790(2)
_cell_angle_gamma     110.883(2)
_cell_volume     564.7(2)
_cell_formula_units_Z     1
_cell_measurement_reflns_used     2419
_cell_measurement_theta_min     2.96
_cell_measurement_theta_max     27.8
_cell_measurement_temperature     293(2)
_exptl_crystal_description     block
_exptl_crystal_colour     colorless
_exptl_crystal_size_max     0.20
_exptl_crystal_size_mid     0.16
_exptl_crystal_size_min     0.12
_exptl_crystal_size_rad     ?
_exptl_crystal_density_diffrn     1.726
_exptl_crystal_density_meas     ?
_exptl_crystal_density_method     'not measured'
_exptl_crystal_F_000     294
_exptl_absorpt_coefficient_mu     1.193
_exptl_absorpt_correction_type     multi-scan
_exptl_absorpt_process_details     '(SADABS; Bruker, 2001)'
_exptl_absorpt_correction_T_min     0.7963
_exptl_absorpt_correction_T_max     0.8700
_exptl_special_details
;
;
_diffrn_ambient_temperature     293(2)
_diffrn_radiation_type     'Mo K\a'
_diffrn_radiation_wavelength     0.71073
_diffrn_radiation_source     'fine-focus sealed tube'
_diffrn_radiation_monochromator     graphite
_diffrn_measurement_device_type     'Bruker APEXII CCD area-detector'
_diffrn_measurement_method     'phi and omega scans'
_diffrn_detector_area_resol_mean     ?
_diffrn_reflns_number     3064
_diffrn_reflns_av_R_equivalents     0.0103
_diffrn_reflns_av_sigmaI/netI     0.0167
_diffrn_reflns_theta_min     1.93
_diffrn_reflns_theta_max     25.03
_diffrn_reflns_theta_full     25.03
_diffrn_measured_fraction_theta_max     0.985
_diffrn_measured_fraction_theta_full     0.985
_diffrn_reflns_limit_h_min     -8
_diffrn_reflns_limit_h_max     8
_diffrn_reflns_limit_k_min     -9
_diffrn_reflns_limit_k_max     8
_diffrn_reflns_limit_l_min     -11
_diffrn_reflns_limit_l_max     13
_diffrn_reflns_reduction_process     ?
_diffrn_standards_number     ?
_diffrn_standards_interval_count     ?
_diffrn_standards_interval_time     ?
_diffrn_standards_decay_%     ?
_refine_special_details
;
Refinement of <i>F</i>\^2\^ against ALL reflections. The weighted
<i>R</i>-factor <i>wR</i> and goodness of fit <i>S</i> are based on
<i>F</i>\^2\^, conventional <i>R</i>-factors <i>R</i> are based on <i>F</i>,
with <i>F</i> set to zero for negative <i>F</i>\^2\^. The threshold expression
of <i>F</i>\^2\^ > \s(<i>F</i>\^2\^) is used only for calculating
<i>R</i>-factors(gt) <i>etc</i>. and is not relevant to the choice of
reflections for refinement. <i>R</i>-factors based on <i>F</i>\^2\^ are
statistically about twice as large as those based on <i>F</i>, and <i>R</i>-
factors based on ALL data will be even larger.
;
_reflns_number_total     1957
_reflns_number_gt     1893
_reflns_threshold_expression     I>2sigma(I)
_refine_ls_structure_factor_coef     Fsqd
_refine_ls_matrix_type     full
_refine_ls_R_factor_all     0.0181
_refine_ls_R_factor_gt     0.0172
_refine_ls_wR_factor_gt     0.0453
_refine_ls_wR_factor_ref     0.0457
_refine_ls_goodness_of_fit_all     ?
_refine_ls_goodness_of_fit_ref     1.049
_refine_ls_restrained_S_all     1.049
_refine_ls_restrained_S_obs     ?
_refine_ls_number_reflns     1957
_refine_ls_number_parameters     151
_refine_ls_number_restraints     0
_refine_ls_number_constraints     ?
_refine_ls_hydrogen_treatment     constr
_refine_ls_weighting_scheme     calc
_refine_ls_weighting_details
         'calc w=1/[\s^2^(Fo^2^)+(0.0263P)^2^+0.1431P] where P=(Fo^2^+2Fc^2^)/3'
_refine_ls_shift/su_max     0.001
_refine_ls_shift/su_mean     0.000
_refine_diff_density_max     0.313
_refine_diff_density_min     -0.215
_refine_ls_extinction_method     none
_refine_ls_extinction_coef     ?
_refine_ls_abs_structure_details     ?
_refine_ls_abs_structure_Flack     ?
_refine_ls_abs_structure_Rogers     ?
loop_
    _atom_type_symbol
    _atom_type_description
    _atom_type_scat_dispersion_real
    _atom_type_scat_dispersion_imag
    _atom_type_scat_source
    'C' 'C' 0.0033 0.0016
                         'International Tables Vol C Tables 4.2.6.8 and 6.1.1.4'
    'H' 'H' 0.0000 0.0000
                         'International Tables Vol C Tables 4.2.6.8 and 6.1.1.4'
    'N' 'N' 0.0061 0.0033
                         'International Tables Vol C Tables 4.2.6.8 and 6.1.1.4'
    'O' 'O' 0.0106 0.0060
                         'International Tables Vol C Tables 4.2.6.8 and 6.1.1.4'
    'S' 'S' 0.1246 0.1234
                         'International Tables Vol C Tables 4.2.6.8 and 6.1.1.4'
    'Cd' 'Cd' -0.8075 1.2024
                         'International Tables Vol C Tables 4.2.6.8 and 6.1.1.4'
_computing_data_collection     'APEX2 (Bruker, 2007)'
_computing_cell_refinement     'SAINT (Bruker, 2007)'
_computing_data_reduction     'SAINT (Bruker, 2007)'
_computing_structure_solution     'SHELXS97 (Sheldrick, 2008)'
_computing_structure_refinement     'SHELXL97 (Sheldrick, 2008)'
_computing_molecular_graphics     'DIAMOND (Brandenburg, 1999)'
_computing_publication_material     'SHELXL97 (Sheldrick, 2008)'
loop_
    _atom_site_type_symbol
    _atom_site_label
    _atom_site_fract_x
    _atom_site_fract_y
    _atom_site_fract_z
    _atom_site_U_iso_or_equiv
    _atom_site_adp_type
    _atom_site_calc_flag
    _atom_site_refinement_flags
    _atom_site_occupancy
    _atom_site_symmetry_multiplicity
    _atom_site_disorder_assembly
    _atom_site_disorder_group
    Cd Cd1 0.5000 1.0000 0.5000 0.03514(8) Uani d S 1 2 . .
    S S1 0.76959(8) 0.51242(8) 0.30994(5) 0.04950(14) Uani d . 1 1 . .
    O O1 0.7956(2) 1.2313(2) 0.48659(14) 0.0558(4) Uani d . 1 1 . .
    H H1A 0.8961 1.2929 0.5473 0.084 Uiso d R 1 1 . .
    H H1B 0.7767 1.2993 0.4425 0.084 Uiso d R 1 1 . .
    N N1 0.3864(2) 0.8993(2) 0.28661(14) 0.0389(4) Uani d . 1 1 . .
    N N2 0.3014(2) 0.6986(2) 0.20991(15) 0.0444(4) Uani d . 1 1 . .
    N N3 0.2754(2) 0.8835(2) 0.09699(14) 0.0333(3) Uani d . 1 1 . .
    N N4 0.0703(2) 0.7895(2) -0.09637(14) 0.0362(3) Uani d . 1 1 . .
    N N5 -0.1479(3) 0.6777(3) -0.28550(16) 0.0536(5) Uani d . 1 1 . .
    H H5A -0.2021 0.5648 -0.2745 0.064 Uiso calc R 1 1 . .
    H H5B -0.1931 0.6948 -0.3522 0.064 Uiso calc R 1 1 . .
    N N6 0.6234(3) 0.7555(3) 0.46977(19) 0.0591(5) Uani d . 1 1 . .
    C C1 0.3697(3) 1.0051(3) 0.21725(17) 0.0381(4) Uani d . 1 1 . .
    H H1 0.4162 1.1448 0.2465 0.046 Uiso calc R 1 1 . .
    C C2 0.2365(3) 0.6948(3) 0.09812(18) 0.0419(4) Uani d . 1 1 . .
    H H2 0.1716 0.5777 0.0277 0.050 Uiso calc R 1 1 . .
    C C3 0.2201(3) 0.9376(3) -0.00828(16) 0.0342(4) Uani d . 1 1 . .
    C C4 0.0087(3) 0.8284(3) -0.19785(17) 0.0392(4) Uani d . 1 1 . .
    C C5 0.0995(3) 1.0167(3) -0.21024(19) 0.0451(5) Uani d . 1 1 . .
    H H5 0.0560 1.0407 -0.2815 0.054 Uiso calc R 1 1 . .
    C C6 0.2529(3) 1.1644(3) -0.1160(2) 0.0469(5) Uani d . 1 1 . .
    H H6 0.3138 1.2902 -0.1227 0.056 Uiso calc R 1 1 . .
    C C7 0.3184(3) 1.1270(3) -0.00964(19) 0.0428(4) Uani d . 1 1 . .
    H H7 0.4223 1.2246 0.0560 0.051 Uiso calc R 1 1 . .
    C C8 0.6818(3) 0.6545(3) 0.40295(19) 0.0419(4) Uani d . 1 1 . .
loop_
    _atom_site_aniso_label
    _atom_site_aniso_U_11
    _atom_site_aniso_U_22
    _atom_site_aniso_U_33
    _atom_site_aniso_U_12
    _atom_site_aniso_U_13
    _atom_site_aniso_U_23
    Cd1 0.03953(12) 0.03434(12) 0.02935(11) 0.01460(8) 0.00083(8) 0.01088(8)
    S1 0.0553(3) 0.0447(3) 0.0527(3) 0.0247(2) 0.0111(2) 0.0178(2)
    O1 0.0496(8) 0.0550(9) 0.0509(9) 0.0073(7) 0.0026(7) 0.0226(7)
    N1 0.0424(9) 0.0367(8) 0.0337(8) 0.0146(7) 0.0009(7) 0.0113(7)
    N2 0.0504(9) 0.0345(8) 0.0394(9) 0.0105(7) -0.0045(7) 0.0137(7)
    N3 0.0345(8) 0.0358(8) 0.0298(7) 0.0149(6) 0.0040(6) 0.0121(6)
    N4 0.0438(8) 0.0380(8) 0.0302(8) 0.0205(7) 0.0055(7) 0.0128(6)
    N5 0.0694(12) 0.0486(10) 0.0373(9) 0.0225(9) -0.0090(8) 0.0163(8)
    N6 0.0773(13) 0.0569(11) 0.0539(11) 0.0424(11) 0.0085(10) 0.0178(9)
    C1 0.0420(10) 0.0348(9) 0.0351(10) 0.0157(8) 0.0034(8) 0.0108(8)
    C2 0.0456(10) 0.0352(10) 0.0369(10) 0.0126(8) -0.0027(8) 0.0100(8)
    C3 0.0387(9) 0.0424(10) 0.0309(9) 0.0233(8) 0.0118(7) 0.0162(8)
    C4 0.0492(11) 0.0472(11) 0.0312(9) 0.0287(9) 0.0115(8) 0.0156(8)
    C5 0.0564(12) 0.0572(12) 0.0383(10) 0.0315(10) 0.0171(9) 0.0276(9)
    C6 0.0522(12) 0.0485(12) 0.0539(12) 0.0232(10) 0.0211(10) 0.0310(10)
    C7 0.0414(10) 0.0451(11) 0.0431(11) 0.0155(9) 0.0098(9) 0.0197(9)
    C8 0.0450(10) 0.0379(10) 0.0432(11) 0.0172(9) -0.0017(9) 0.0181(9)
_geom_special_details
;
All e.s.d.'s (except the e.s.d. in the dihedral angle between two l.s. planes)
are estimated using the full covariance matrix. The cell e.s.d.'s are taken
into account individually in the estimation of e.s.d.'s in distances, angles
and torsion angles; correlations between e.s.d.'s in cell parameters are only
used when they are defined by crystal symmetry. An approximate (isotropic)
treatment of cell e.s.d.'s is used for estimating e.s.d.'s involving l.s.
planes.
;
loop_
    _geom_bond_atom_site_label_1
    _geom_bond_atom_site_label_2
    _geom_bond_site_symmetry_2
    _geom_bond_distance
    _geom_bond_publ_flag
    Cd1 N1 . 2.2785(16) y
    Cd1 N1 2_676 2.2786(16) y
    Cd1 N6 . 2.3146(19) y
    Cd1 N6 2_676 2.3146(19) y
    Cd1 O1 2_676 2.3500(15) y
    Cd1 O1 . 2.3501(15) y
    S1 C8 . 1.644(2) ?
    O1 H1A . 0.8501 ?
    O1 H1B . 0.8501 ?
    N1 C1 . 1.301(2) ?
    N1 N2 . 1.381(2) ?
    N2 C2 . 1.297(3) ?
    N3 C1 . 1.348(2) ?
    N3 C2 . 1.359(2) ?
    N3 C3 . 1.438(2) ?
    N4 C3 . 1.324(2) ?
    N4 C4 . 1.345(2) ?
    N5 C4 . 1.354(3) ?
    N5 H5A . 0.8600 ?
    N5 H5B . 0.8600 ?
    N6 C8 . 1.152(3) ?
    C1 H1 . 0.9300 ?
    C2 H2 . 0.9300 ?
    C3 C7 . 1.368(3) ?
    C4 C5 . 1.403(3) ?
    C5 C6 . 1.366(3) ?
    C5 H5 . 0.9300 ?
    C6 C7 . 1.396(3) ?
    C6 H6 . 0.9300 ?
    C7 H7 . 0.9300 ?
loop_
    _geom_angle_atom_site_label_1
    _geom_angle_atom_site_label_2
    _geom_angle_atom_site_label_3
    _geom_angle_site_symmetry_1
    _geom_angle_site_symmetry_3
    _geom_angle
    _geom_angle_publ_flag
    N1 Cd1 N1 . 2_676 180.00(8) ?
    N1 Cd1 N6 . . 90.53(6) ?
    N1 Cd1 N6 2_676 . 89.47(6) ?
    N1 Cd1 N6 . 2_676 89.47(6) ?
    N1 Cd1 N6 2_676 2_676 90.53(6) ?
    N6 Cd1 N6 . 2_676 179.9990(10)
                                 ?
    N1 Cd1 O1 . 2_676 89.76(6) ?
    N1 Cd1 O1 2_676 2_676 90.24(6) ?
    N6 Cd1 O1 . 2_676 89.56(7) ?
    N6 Cd1 O1 2_676 2_676 90.45(7) ?
    N1 Cd1 O1 . . 90.24(5) ?
    N1 Cd1 O1 2_676 . 89.76(6) ?
    N6 Cd1 O1 . . 90.45(7) ?
    N6 Cd1 O1 2_676 . 89.55(7) ?
    O1 Cd1 O1 2_676 . 180.0 ?
    Cd1 O1 H1A . . 123.2 ?
    Cd1 O1 H1B . . 111.3 ?
    H1A O1 H1B . . 115.7 ?
    C1 N1 N2 . . 107.86(15) ?
    C1 N1 Cd1 . . 129.58(13) ?
    N2 N1 Cd1 . . 122.24(11) ?
    C2 N2 N1 . . 105.99(16) ?
    C1 N3 C2 . . 104.27(15) ?
    C1 N3 C3 . . 128.48(15) ?
    C2 N3 C3 . . 127.20(15) ?
    C3 N4 C4 . . 116.86(16) ?
    C4 N5 H5A . . 120.0 ?
    C4 N5 H5B . . 120.0 ?
    H5A N5 H5B . . 120.0 ?
    C8 N6 Cd1 . . 147.28(17) ?
    N1 C1 N3 . . 110.42(17) ?
    N1 C1 H1 . . 124.8 ?
    N3 C1 H1 . . 124.8 ?
    N2 C2 N3 . . 111.46(17) ?
    N2 C2 H2 . . 124.3 ?
    N3 C2 H2 . . 124.3 ?
    N4 C3 C7 . . 126.62(17) ?
    N4 C3 N3 . . 113.17(15) ?
    C7 C3 N3 . . 120.21(17) ?
    N4 C4 N5 . . 116.29(17) ?
    N4 C4 C5 . . 121.60(18) ?
    N5 C4 C5 . . 122.09(17) ?
    C6 C5 C4 . . 118.96(18) ?
    C6 C5 H5 . . 120.5 ?
    C4 C5 H5 . . 120.5 ?
    C5 C6 C7 . . 120.27(19) ?
    C5 C6 H6 . . 119.9 ?
    C7 C6 H6 . . 119.9 ?
    C3 C7 C6 . . 115.68(18) ?
    C3 C7 H7 . . 122.2 ?
    C6 C7 H7 . . 122.2 ?
    N6 C8 S1 . . 178.77(19) ?
loop_
    _geom_torsion_atom_site_label_1
    _geom_torsion_atom_site_label_2
    _geom_torsion_atom_site_label_3
    _geom_torsion_atom_site_label_4
    _geom_torsion_site_symmetry_1
    _geom_torsion_site_symmetry_2
    _geom_torsion_site_symmetry_3
    _geom_torsion_site_symmetry_4
    _geom_torsion
    _geom_torsion_publ_flag
    N1 Cd1 N1 C1 2_676 . . . 168(6) ?
    N6 Cd1 N1 C1 . . . . -146.87(17) ?
    N6 Cd1 N1 C1 2_676 . . . 33.13(17) ?
    O1 Cd1 N1 C1 2_676 . . . 123.58(17) ?
    O1 Cd1 N1 C1 . . . . -56.42(17) ?
    N1 Cd1 N1 N2 2_676 . . . -5(6) ?
    N6 Cd1 N1 N2 . . . . 40.36(15) ?
    N6 Cd1 N1 N2 2_676 . . . -139.64(15) ?
    O1 Cd1 N1 N2 2_676 . . . -49.19(14) ?
    O1 Cd1 N1 N2 . . . . 130.81(14) ?
    C1 N1 N2 C2 . . . . -0.5(2) ?
    Cd1 N1 N2 C2 . . . . 173.68(13) ?
    N1 Cd1 N6 C8 . . . . 26.0(3) ?
    N1 Cd1 N6 C8 2_676 . . . -154.0(3) ?
    N6 Cd1 N6 C8 2_676 . . . -19(5) ?
    O1 Cd1 N6 C8 2_676 . . . 115.8(3) ?
    O1 Cd1 N6 C8 . . . . -64.2(3) ?
    N2 N1 C1 N3 . . . . 0.5(2) ?
    Cd1 N1 C1 N3 . . . . -173.11(11) ?
    C2 N3 C1 N1 . . . . -0.3(2) ?
    C3 N3 C1 N1 . . . . 177.31(16) ?
    N1 N2 C2 N3 . . . . 0.3(2) ?
    C1 N3 C2 N2 . . . . 0.0(2) ?
    C3 N3 C2 N2 . . . . -177.66(17) ?
    C4 N4 C3 C7 . . . . 0.3(3) ?
    C4 N4 C3 N3 . . . . 179.64(15) ?
    C1 N3 C3 N4 . . . . -155.32(17) ?
    C2 N3 C3 N4 . . . . 21.7(2) ?
    C1 N3 C3 C7 . . . . 24.1(3) ?
    C2 N3 C3 C7 . . . . -158.83(19) ?
    C3 N4 C4 N5 . . . . -178.20(17) ?
    C3 N4 C4 C5 . . . . 0.4(3) ?
    N4 C4 C5 C6 . . . . -0.7(3) ?
    N5 C4 C5 C6 . . . . 177.76(19) ?
    C4 C5 C6 C7 . . . . 0.5(3) ?
    N4 C3 C7 C6 . . . . -0.5(3) ?
    N3 C3 C7 C6 . . . . -179.85(16) ?
    C5 C6 C7 C3 . . . . 0.1(3) ?
    Cd1 N6 C8 S1 . . . . 123(9) ?
loop_
    _geom_hbond_atom_site_label_D
    _geom_hbond_atom_site_label_H
    _geom_hbond_atom_site_label_A
    _geom_hbond_site_symmetry_A
    _geom_hbond_distance_DH
    _geom_hbond_distance_HA
    _geom_hbond_distance_DA
    _geom_hbond_angle_DHA
    O1 H1A S1 2_776 0.85 2.51 3.3468(17) 167.7
    O1 H1B S1 1_565 0.85 2.51 3.3575(17) 172.0
    N5 H5A N2 2_565 0.86 2.23 3.080(2) 168.9
    N5 H5B N6 1_454 0.86 2.57 3.422(3) 169.5
