# Supplementary material for: Diaquabis­(thio­cyanato-κN)bis[6-(4H-1,2,4-triazol-4-yl-κN 1)pyridin-2-amine]­cadmium
Source: Acta Crystallogr Sect E Struct Rep Online. 2012 Jul 21;68(Pt 8):m1095–6. doi: 10.1107/S1600536812032473 (PMC3414147; doi:10.1107/S1600536812032473)
Supplement: Supplementary file 2 [file e-68-m1095-Isup2.hkl]

# 
# h,k,l, Fc-squared, Fo-squared, sigma(Fo-squared) and status flag 
# 
data_I
_shelx_title ' 70404A in P-1' 
_shelx_refln_list_code          4 
_shelx_F_calc_maximum      117.27 
_exptl_crystal_F_000       294.00 
_reflns_d_resolution_high  0.8399 
 
loop_ 
 _symmetry_equiv_pos_as_xyz 
 'x, y, z' 
 '-x, -y, -z' 
 
_cell_length_a     7.5586 
_cell_length_b     7.5876 
_cell_length_c    11.3113 
_cell_angle_alpha 106.859 
_cell_angle_beta   95.790 
_cell_angle_gamma 110.883 
 
_shelx_F_squared_multiplier     1.000 
 
loop_ 
 _refln_index_h 
 _refln_index_k 
 _refln_index_l 
 _refln_F_squared_calc 
 _refln_F_squared_meas 
 _refln_F_squared_sigma 
 _refln_observed_status 
   1   0   0     1231.48     1283.06     12.01 o 
   2   0   0     1100.70     1178.18      9.16 o 
   3   0   0      346.10      318.19      2.92 o 
   4   0   0     1365.90     1392.64     11.06 o 
   5   0   0      145.94      141.58      4.01 o 
   6   0   0       48.77       47.99      2.20 o 
   7   0   0      272.12      276.09      6.13 o 
   8   0   0      103.63      106.31      5.00 o 
  -8   1   0       89.21       94.23      4.61 o 
  -7   1   0       88.37       89.03      3.86 o 
  -6   1   0      133.41      123.68      2.64 o 
  -5   1   0     1304.49     1313.20     10.63 o 
  -4   1   0      153.11      163.88      2.13 o 
  -3   1   0        8.85       11.05      0.57 o 
  -2   1   0     1926.14     1939.32     14.80 o 
  -1   1   0     3736.95     3736.12     50.72 o 
   0   1   0     4641.30     4601.55     43.28 o 
   1   1   0     1249.88     1299.10     17.61 o 
   2   1   0     4371.35     4307.97     56.45 o 
   3   1   0      440.58      438.98      5.13 o 
   4   1   0      127.71      133.49      2.57 o 
   5   1   0      100.96       97.67      2.44 o 
   6   1   0      291.48      287.41      4.73 o 
   7   1   0       87.71       83.43      2.88 o 
  -8   2   0      151.92      154.41      5.49 o 
  -7   2   0      297.08      300.50      6.98 o 
  -6   2   0       24.96       28.74      2.18 o 
  -5   2   0      282.58      290.02      3.09 o 
  -4   2   0     1288.03     1292.84     10.29 o 
  -3   2   0     2324.98     2448.97     18.63 o 
  -2   2   0      599.15      592.21      4.84 o 
  -1   2   0     3686.24     3689.30     49.62 o 
   0   2   0      514.91      513.08      4.24 o 
   1   2   0      666.70      664.78      6.58 o 
   2   2   0      848.71      855.79      6.98 o 
   3   2   0      663.51      628.63      7.11 o 
   4   2   0      327.36      305.86      4.42 o 
   5   2   0      110.79      109.57      2.82 o 
   6   2   0       81.72       83.84      3.29 o 
   7   2   0      122.63      122.99      3.50 o 
  -8   3   0       10.70       10.11      2.33 o 
  -7   3   0       33.21       33.19      2.69 o 
  -6   3   0      566.58      548.37      7.15 o 
  -5   3   0      731.91      755.92      8.32 o 
  -4   3   0       52.42       52.55      1.19 o 
  -3   3   0     1599.37     1663.92     16.87 o 
  -2   3   0     3343.09     3500.01     39.65 o 
  -1   3   0     1141.68     1192.27     11.48 o 
   0   3   0      484.28      505.64      8.56 o 
   1   3   0     1452.63     1413.30     11.16 o 
   2   3   0      326.85      308.07      3.08 o 
   3   3   0      201.62      199.93      3.40 o 
   4   3   0        1.95        2.02      1.09 o 
   5   3   0      314.75      318.25      6.31 o 
   6   3   0      143.11      138.51      3.73 o 
  -8   4   0      194.12      200.00      6.05 o 
  -7   4   0      336.50      354.10      7.90 o 
  -6   4   0       12.72       16.17      1.31 o 
  -5   4   0      306.64      304.86      4.28 o 
  -4   4   0      891.36      877.16      7.36 o 
  -3   4   0      307.16      302.52      3.03 o 
  -2   4   0     1167.82     1256.60     10.06 o 
  -1   4   0     1045.62     1084.85     10.83 o 
   0   4   0     1567.73     1526.19     14.83 o 
   1   4   0       54.96       50.77      1.28 o 
   2   4   0       42.62       43.39      2.22 o 
   3   4   0     1012.97     1007.44     11.18 o 
   4   4   0      133.26      133.29      3.24 o 
   5   4   0        1.48        0.50      1.61 o 
  -8   5   0       69.11       69.25      2.78 o 
  -7   5   0      286.33      285.25     11.11 o 
  -6   5   0      428.40      433.79      5.91 o 
  -5   5   0      302.02      300.18      4.37 o 
  -4   5   0       51.67       46.94      1.69 o 
  -3   5   0      203.43      207.07      2.50 o 
  -2   5   0     1838.47     1925.35     15.21 o 
  -1   5   0      350.42      361.07      4.65 o 
   0   5   0       24.98       23.38      1.58 o 
   1   5   0       67.48       65.96      3.24 o 
   2   5   0      906.19      911.46     10.31 o 
   3   5   0      165.25      163.27      5.12 o 
   4   5   0       21.12       20.50      2.80 o 
  -8   6   0      238.24      236.05      6.72 o 
  -7   6   0      144.21      154.87      5.25 o 
  -6   6   0       28.03       30.42      2.73 o 
  -5   6   0      354.71      340.42      7.30 o 
  -4   6   0      841.58      824.58     13.44 o 
  -3   6   0      234.18      219.88      5.41 o 
  -2   6   0        1.21        1.95      1.06 o 
  -1   6   0      145.18      147.54      4.16 o 
   0   6   0      662.95      667.31      9.45 o 
   1   6   0       94.59       97.09      4.17 o 
   2   6   0      121.14      119.26      4.64 o 
   3   6   0       57.70       53.43      3.87 o 
  -7   7   0       36.51       31.62      3.08 o 
  -6   7   0      182.34      167.91      5.40 o 
  -5   7   0      222.37      220.28      6.02 o 
  -4   7   0       28.21       24.97      2.67 o 
  -3   7   0      117.38      121.86      4.30 o 
  -2   7   0      347.38      368.24      5.34 o 
  -1   7   0       79.20       78.76      2.64 o 
   0   7   0       65.17       59.61      3.54 o 
   1   7   0      247.68      251.87      6.98 o 
  -6   8   0       33.70       35.89      3.33 o 
  -5   8   0       60.02       65.62      3.99 o 
  -4   8   0       87.39       81.39      4.16 o 
  -3   8   0        9.73        8.76      2.59 o 
  -2   8   0       46.33       48.60      3.43 o 
  -1   8   0      174.03      172.26      5.85 o 
   0  -8   1       91.39      102.21      4.90 o 
   1  -8   1      176.74      182.30      5.88 o 
   2  -8   1       36.57       38.88      3.21 o 
   3  -8   1       77.44       67.56      4.12 o 
   4  -8   1       97.73       98.13      4.38 o 
   5  -8   1      173.42      163.74      5.52 o 
   6  -8   1       35.18       42.87      3.46 o 
  -2  -7   1       85.87       87.45      4.76 o 
  -1  -7   1      290.44      285.66      7.27 o 
   0  -7   1       42.03       44.62      3.13 o 
   1  -7   1        3.13        2.19      1.31 o 
   2  -7   1      219.30      225.02      5.62 o 
   3  -7   1      753.03      766.24     12.97 o 
   4  -7   1      222.83      227.69      5.92 o 
   5  -7   1      100.23      102.75      4.30 o 
   6  -7   1      114.40      111.10      4.61 o 
   7  -7   1      156.43      144.60      5.43 o 
  -3  -6   1      301.95      281.67      7.34 o 
  -2  -6   1      251.63      236.75      6.28 o 
  -1  -6   1       23.61       24.98      2.52 o 
   0  -6   1       25.34       30.99      1.56 o 
   1  -6   1      546.11      566.79      6.81 o 
   2  -6   1      367.27      361.80      3.94 o 
   3  -6   1      100.97      104.76      4.99 o 
   4  -6   1      382.08      378.75      5.18 o 
   5  -6   1      953.80      953.61     10.62 o 
   6  -6   1      225.61      214.99      3.93 o 
   7  -6   1        5.86        5.39      1.56 o 
   8  -6   1       34.39       41.32      2.37 o 
  -4  -5   1      212.23      212.99      4.40 o 
  -3  -5   1       95.37       91.80      3.97 o 
  -2  -5   1      173.85      175.33      3.36 o 
  -1  -5   1      284.92      289.64      5.89 o 
   0  -5   1      570.13      600.85      6.84 o 
   1  -5   1      467.92      487.79      5.74 o 
   2  -5   1      177.87      168.60      2.24 o 
   3  -5   1     1135.22     1150.56      9.48 o 
   4  -5   1      197.04      200.68      3.27 o 
   5  -5   1       95.69      100.92      2.44 o 
   6  -5   1      844.80      840.76      9.66 o 
   7  -5   1      176.94      181.42      3.78 o 
   8  -5   1       13.62       14.32      2.55 o 
  -5  -4   1       41.43       40.14      2.16 o 
  -4  -4   1      253.89      254.44     10.95 o 
  -3  -4   1       21.13       22.77      1.50 o 
  -2  -4   1      344.06      336.84      7.46 o 
  -1  -4   1      551.05      572.74      5.21 o 
   0  -4   1     2702.45     2868.86     37.97 o 
   1  -4   1     1231.66     1253.52     17.21 o 
   2  -4   1       35.70       37.17      1.99 o 
   3  -4   1      474.09      499.67      5.33 o 
   4  -4   1     1083.23     1079.79     11.21 o 
   5  -4   1      623.80      628.53      7.34 o 
   6  -4   1      131.06      128.50      2.82 o 
   7  -4   1       29.21       32.00      1.83 o 
   8  -4   1      122.01      139.09      5.26 o 
  -6  -3   1       22.12       22.68      3.36 o 
  -5  -3   1      479.96      465.53      8.19 o 
  -4  -3   1      462.78      441.95      5.93 o 
  -3  -3   1       67.30       62.63      1.98 o 
  -2  -3   1      342.76      333.36      4.31 o 
  -1  -3   1     3315.30     3317.86     31.05 o 
   0  -3   1     2773.37     2994.33     39.04 o 
   1  -3   1      116.94      126.35      2.53 o 
   2  -3   1     3627.76     3778.40     35.15 o 
   3  -3   1     3169.47     3279.79     30.51 o 
   4  -3   1       12.27       15.02      1.40 o 
   5  -3   1      270.38      282.88      4.00 o 
   6  -3   1      606.73      633.67      7.52 o 
   7  -3   1      136.60      135.67      4.60 o 
   8  -3   1       26.27       27.21      2.84 o 
  -7  -2   1       46.24       42.81      2.33 o 
  -6  -2   1       16.14       19.13      1.66 o 
  -5  -2   1      220.42      222.31      3.94 o 
  -4  -2   1      256.46      252.52      3.88 o 
  -3  -2   1     1932.31     1914.75     22.87 o 
  -2  -2   1     1556.56     1618.65     15.73 o 
  -1  -2   1        1.01       -0.35      0.43 o 
   0  -2   1     1206.66     1289.66     17.12 o 
   1  -2   1     6370.97     6281.34    288.85 o 
   2  -2   1      674.87      727.89     10.53 o 
   3  -2   1      168.44      164.89      2.71 o 
   4  -2   1     1087.85     1082.90      8.74 o 
   5  -2   1      874.80      886.89      7.49 o 
   6  -2   1      131.92      138.80      4.30 o 
   7  -2   1       93.28       94.08      4.12 o 
   8  -2   1      257.55      252.06      6.95 o 
  -7  -1   1       12.28       12.84      1.55 o 
  -6  -1   1       35.82       32.36      1.72 o 
  -5  -1   1      604.86      588.82      7.07 o 
  -4  -1   1      297.77      291.24      5.10 o 
  -3  -1   1      277.62      282.52      3.74 o 
  -2  -1   1     3420.42     3437.24     31.89 o 
  -1  -1   1    11481.18    11439.78    205.59 o 
   0  -1   1      193.54      213.73      3.11 o 
   1  -1   1     1701.38     1759.78     23.53 o 
   2  -1   1        1.95        3.74      0.43 o 
   3  -1   1      865.91      840.94      8.40 o 
   4  -1   1      565.97      580.39      5.33 o 
   5  -1   1      308.40      301.50      6.32 o 
   6  -1   1      511.43      503.54      6.27 o 
   7  -1   1      251.39      237.60      6.31 o 
   8  -1   1       58.56       57.00      3.86 o 
  -8   0   1        6.75        5.23      2.31 o 
  -7   0   1      186.23      176.18      4.10 o 
  -6   0   1      502.45      490.48      8.50 o 
  -5   0   1       18.43       20.73      1.19 o 
  -4   0   1      294.52      278.32      2.82 o 
  -3   0   1     2962.84     2925.65     22.15 o 
  -2   0   1     5076.31     5170.34     69.88 o 
  -1   0   1     3218.11     3205.52     24.99 o 
   0   0   1      715.78      720.57      9.65 o 
   1   0   1     3061.26     3107.15     29.55 o 
   2   0   1      202.83      190.62      2.43 o 
   3   0   1      948.97      988.35     16.16 o 
   4   0   1      201.91      177.33      2.83 o 
   5   0   1      492.22      488.76      8.17 o 
   6   0   1      201.28      196.04      3.66 o 
   7   0   1      128.33      122.16      4.64 o 
   8   0   1      137.73      141.70      5.49 o 
  -8   1   1       98.23      111.57      4.83 o 
  -7   1   1       53.07       54.23      3.15 o 
  -6   1   1      191.53      193.62      3.30 o 
  -5   1   1      255.94      241.65      2.75 o 
  -4   1   1      962.27      960.43      7.86 o 
  -3   1   1      883.41      852.29      6.89 o 
  -2   1   1    13751.19    13600.17    131.33 o 
  -1   1   1      731.14      735.12      7.06 o 
   0   1   1      213.86      240.19      3.33 o 
   1   1   1       17.72       16.15      0.59 o 
   2   1   1     3277.19     3352.92     31.20 o 
   3   1   1     3064.03     3098.09     29.24 o 
   4   1   1        1.15        1.50      0.89 o 
   5   1   1      122.64      125.90      2.82 o 
   6   1   1      513.73      513.11      6.88 o 
   7   1   1       97.82       95.17      4.42 o 
  -8   2   1       27.25       25.92      2.73 o 
  -7   2   1      318.32      316.15      7.11 o 
  -6   2   1      190.90      201.84      2.64 o 
  -5   2   1      190.97      194.69      2.84 o 
  -4   2   1     1550.83     1572.26     12.39 o 
  -3   2   1     1170.01     1250.56      9.87 o 
  -2   2   1     6262.17     6299.33     47.99 o 
  -1   2   1      205.85      177.05      1.73 o 
   0   2   1      740.51      763.77      6.12 o 
   1   2   1      948.00      905.40      7.27 o 
   2   2   1      230.92      233.36      2.38 o 
   3   2   1       20.17       17.77      2.47 o 
   4   2   1     1050.18     1043.07     11.29 o 
   5   2   1      610.60      585.22     10.58 o 
   6   2   1       91.85       89.05      2.99 o 
  -8   3   1       46.44       48.91      3.40 o 
  -7   3   1        8.57        6.80      1.80 o 
  -6   3   1      268.66      272.73      4.11 o 
  -5   3   1     1236.29     1248.91     10.26 o 
  -4   3   1      407.60      412.84      3.94 o 
  -3   3   1      322.04      341.03      4.51 o 
  -2   3   1     1805.60     1865.07     14.37 o 
  -1   3   1     3022.66     3068.90     28.35 o 
   0   3   1      434.08      402.95      4.25 o 
   1   3   1      126.25      120.41      1.66 o 
   2   3   1      568.21      546.91      6.38 o 
   3   3   1      142.08      137.55      2.76 o 
   4   3   1      243.84      237.59      4.12 o 
   5   3   1      242.45      238.22      4.41 o 
   6   3   1      181.58      175.87      4.24 o 
  -8   4   1       68.55       68.50      3.97 o 
  -7   4   1      431.13      438.98      8.91 o 
  -6   4   1      266.84      283.44      4.33 o 
  -5   4   1        0.39       -0.10      0.81 o 
  -4   4   1      369.37      370.82      3.68 o 
  -3   4   1     3300.62     3386.02     25.76 o 
  -2   4   1      124.01      121.94      1.67 o 
  -1   4   1        7.45        5.77      0.75 o 
   0   4   1      866.63      845.50      8.85 o 
   1   4   1     1726.06     1702.18     13.58 o 
   2   4   1        3.67        4.53      1.00 o 
   3   4   1      141.16      143.27      4.37 o 
   4   4   1      347.53      349.77      6.02 o 
   5   4   1      104.20      103.07      4.59 o 
  -8   5   1       65.74       74.43      2.94 o 
  -7   5   1      101.93      105.18      4.56 o 
  -6   5   1      185.59      184.24      3.44 o 
  -5   5   1      539.27      514.39      9.30 o 
  -4   5   1      796.95      806.65     12.88 o 
  -3   5   1       26.80       28.44      1.27 o 
  -2   5   1       98.48       91.77      2.17 o 
  -1   5   1      566.72      548.52      6.45 o 
   0   5   1      240.20      236.20      5.11 o 
   1   5   1      623.93      621.47     10.85 o 
   2   5   1       73.31       77.32      3.64 o 
   3   5   1      148.59      155.63      5.40 o 
   4   5   1       52.88       42.88      3.72 o 
  -8   6   1        6.99        7.88      2.75 o 
  -7   6   1      168.53      163.98      5.29 o 
  -6   6   1      138.71      136.22      4.63 o 
  -5   6   1       65.18       63.86      3.28 o 
  -4   6   1      743.61      709.22     12.04 o 
  -3   6   1      239.98      225.04      5.82 o 
  -2   6   1       48.90       46.42      2.20 o 
  -1   6   1      120.66      115.84      2.76 o 
   0   6   1      460.28      432.81      8.58 o 
   1   6   1      228.79      231.13      6.29 o 
   2   6   1       29.36       30.75      3.00 o 
   3   6   1       51.02       50.99      3.95 o 
  -7   7   1        8.46        9.27      2.59 o 
  -6   7   1      105.74       96.48      4.34 o 
  -5   7   1      117.39      117.31      4.53 o 
  -4   7   1       15.32       17.97      2.34 o 
  -3   7   1       78.85       75.35      3.81 o 
  -2   7   1      688.82      675.01      9.14 o 
  -1   7   1      209.42      216.60      4.09 o 
   0   7   1       26.76       29.87      2.84 o 
   1   7   1       13.93       14.13      2.99 o 
  -6   8   1       34.75       36.33      3.69 o 
  -5   8   1        1.79        2.08      2.64 o 
  -4   8   1       70.70       67.92      4.05 o 
  -3   8   1      173.60      153.63      5.25 o 
  -2   8   1       72.71       66.42      4.19 o 
  -1   8   1       59.10       62.70      4.03 o 
   0  -8   2        7.25        5.41      2.59 o 
   2  -8   2      360.71      362.44      7.92 o 
   3  -8   2      115.95      137.60      5.10 o 
   4  -8   2       39.75       41.12      3.33 o 
   5  -8   2      134.07      130.91      5.18 o 
   6  -8   2      273.55      272.35      7.24 o 
  -2  -7   2       42.55       45.07      3.42 o 
  -1  -7   2       66.46       74.67      4.03 o 
   0  -7   2      120.85      121.80      4.45 o 
   1  -7   2      233.07      230.76      4.02 o 
   2  -7   2      117.85      122.44      4.31 o 
   3  -7   2      525.19      518.28      9.68 o 
   4  -7   2      529.21      524.51      9.98 o 
   5  -7   2       85.34       81.61      3.77 o 
   6  -7   2       40.03       41.75      3.00 o 
   7  -7   2       17.64       19.05      2.67 o 
  -3  -6   2       35.78       37.73      3.11 o 
  -2  -6   2      123.19      125.51      4.68 o 
  -1  -6   2       84.30       86.96      3.59 o 
   0  -6   2       57.56       60.73      2.12 o 
   1  -6   2      863.13      861.04     13.18 o 
   2  -6   2      846.25      835.98     14.72 o 
   3  -6   2       70.63       74.57      3.02 o 
   4  -6   2      153.02      149.54      3.24 o 
   5  -6   2      714.95      689.32     15.28 o 
   6  -6   2      102.01      105.17      2.92 o 
   7  -6   2       46.13       45.34      3.86 o 
   8  -6   2       53.68       63.27      2.76 o 
  -5  -5   2       82.79       89.32      3.22 o 
  -4  -5   2      123.19      119.18      3.30 o 
  -3  -5   2      213.86      204.91      3.94 o 
  -2  -5   2       16.72       18.16      2.01 o 
  -1  -5   2      513.40      523.12      9.19 o 
   0  -5   2     1350.21     1341.31     19.13 o 
   1  -5   2      337.21      365.10      6.35 o 
   2  -5   2       51.86       51.42      2.64 o 
   3  -5   2     1260.75     1325.57     19.27 o 
   4  -5   2     1014.89     1035.14     15.73 o 
   5  -5   2        8.13        9.61      1.17 o 
   6  -5   2        3.85        6.33      1.30 o 
   7  -5   2      406.38      416.04      6.67 o 
   8  -5   2      173.00      175.50      6.00 o 
  -5  -4   2       25.84       29.96      2.03 o 
  -4  -4   2        0.34        0.17      1.23 o 
  -3  -4   2      443.24      440.17      5.91 o 
  -2  -4   2     1116.06     1108.11     11.69 o 
  -1  -4   2      703.45      708.90     11.04 o 
   0  -4   2       55.64       47.33      2.11 o 
   1  -4   2     2220.92     2337.32     30.72 o 
   2  -4   2     1298.99     1359.78     18.81 o 
   3  -4   2      562.69      588.28      9.49 o 
   4  -4   2      712.73      728.15     11.55 o 
   5  -4   2      154.01      159.29      4.37 o 
   6  -4   2      151.55      152.42      5.53 o 
   7  -4   2       25.87       25.79      2.52 o 
   8  -4   2      138.08      150.60      5.44 o 
  -6  -3   2       34.31       34.99      2.03 o 
  -5  -3   2        3.01        4.11      1.21 o 
  -4  -3   2     1121.87     1097.09     11.99 o 
  -3  -3   2      597.94      589.29      8.25 o 
  -2  -3   2       73.80       81.59      2.10 o 
  -1  -3   2      919.26      890.16      9.14 o 
   0  -3   2      642.41      575.98      8.46 o 
   1  -3   2     1824.31     1892.94     39.42 o 
   2  -3   2     1471.16     1506.83     14.34 o 
   3  -3   2     1508.69     1552.18     21.87 o 
   4  -3   2     1132.76     1154.06     17.05 o 
   5  -3   2       19.07       16.83      1.76 o 
   6  -3   2      207.38      223.12      4.74 o 
   7  -3   2      299.65      306.18      7.28 o 
   8  -3   2      164.73      165.75      5.87 o 
  -7  -2   2       26.00       28.56      1.98 o 
  -6  -2   2      330.10      319.01      5.04 o 
  -5  -2   2       71.19       72.70      2.32 o 
  -4  -2   2      260.75      254.35      3.82 o 
  -3  -2   2     1103.68     1130.89     11.65 o 
  -2  -2   2     4643.94     4658.75     43.15 o 
  -1  -2   2      360.83      358.67      4.05 o 
   0  -2   2       19.15       25.55      1.17 o 
   1  -2   2      801.01      805.52      8.24 o 
   3  -2   2      457.31      472.08      7.73 o 
   4  -2   2      405.81      412.45      4.65 o 
   5  -2   2     1288.23     1273.30     19.17 o 
   6  -2   2      506.12      499.58      9.58 o 
   7  -2   2       15.90       15.40      2.30 o 
   8  -2   2       84.09       89.55      4.52 o 
  -7  -1   2      139.95      138.09      3.36 o 
  -6  -1   2      142.52      142.89      3.08 o 
  -5  -1   2      265.25      251.89      3.87 o 
  -4  -1   2      405.55      395.50      4.98 o 
  -3  -1   2      987.89      978.62      9.97 o 
  -2  -1   2     4121.48     4170.30     38.79 o 
  -1  -1   2     2440.78     2618.47     24.27 o 
   0  -1   2     2530.30     2610.81     34.62 o 
   1  -1   2      144.93      136.45      2.82 o 
   2  -1   2       15.61       23.04      0.78 o 
   3  -1   2     1076.97     1050.61     12.92 o 
   4  -1   2     2144.21     2223.72     21.32 o 
   5  -1   2      253.04      253.30      3.76 o 
   6  -1   2      277.25      298.36      6.91 o 
   7  -1   2      267.39      267.93      6.90 o 
   8  -1   2       11.60       10.23      2.86 o 
  -8   0   2        2.45        2.45      2.16 o 
  -7   0   2      169.24      171.19      4.94 o 
  -6   0   2      301.72      289.65      4.37 o 
  -5   0   2      313.08      299.40      7.06 o 
  -4   0   2      685.03      697.49      6.01 o 
  -3   0   2     4131.91     4199.57     40.90 o 
  -2   0   2        7.26        5.08      0.41 o 
  -1   0   2      430.00      448.15      3.70 o 
   0   0   2      683.46      696.30     11.89 o 
   1   0   2     6153.09     6226.39     58.67 o 
   2   0   2     1941.26     1940.71     18.34 o 
   3   0   2       36.45       35.48      1.27 o 
   4   0   2      865.34      916.21      9.71 o 
   5   0   2      546.68      539.94      6.62 o 
   6   0   2      217.62      203.15      3.75 o 
   7   0   2      113.13      118.91      4.92 o 
  -8   1   2      209.61      204.17      6.25 o 
  -7   1   2       55.11       61.28      4.65 o 
  -6   1   2        8.40        9.66      1.18 o 
  -5   1   2     1150.62     1136.43      9.42 o 
  -4   1   2     5657.04     5659.84     42.44 o 
  -3   1   2     1367.23     1371.06     10.76 o 
  -2   1   2     6521.28     6709.96     53.38 o 
  -1   1   2     4921.76     4912.07     46.25 o 
   0   1   2     3504.40     3553.17     27.27 o 
   1   1   2      112.52      121.72      1.45 o 
   2   1   2      248.58      219.46      3.34 o 
   3   1   2     2857.29     2846.03     27.03 o 
   4   1   2      847.64      853.36      9.38 o 
   5   1   2       70.10       66.14      2.25 o 
   6   1   2      176.35      176.20      3.75 o 
   7   1   2       95.70      100.22      3.27 o 
  -8   2   2       33.97       32.79      3.06 o 
  -7   2   2       11.44       16.04      2.22 o 
  -6   2   2      825.83      810.08      7.23 o 
  -5   2   2     1159.38     1152.99      9.56 o 
  -4   2   2     1069.59     1154.06      9.39 o 
  -3   2   2      457.78      467.67      4.91 o 
  -2   2   2     1387.76     1328.69     10.39 o 
  -1   2   2      677.70      663.10      6.79 o 
   0   2   2        2.63        2.29      0.35 o 
   1   2   2     1957.01     1961.34     15.12 o 
   2   2   2      391.78      347.58      3.37 o 
   3   2   2      383.74      395.63      5.12 o 
   4   2   2      526.12      525.58      6.64 o 
   5   2   2      494.12      483.73      6.58 o 
   6   2   2       94.82       92.10      3.03 o 
  -8   3   2      182.81      187.90      5.55 o 
  -7   3   2       62.40       64.42      2.36 o 
  -6   3   2       86.48       90.41      2.32 o 
  -5   3   2      285.66      298.15      3.33 o 
  -4   3   2     2520.29     2554.21     19.76 o 
  -3   3   2      304.39      279.97      3.97 o 
  -2   3   2      693.66      698.34      7.09 o 
  -1   3   2      692.79      678.47      5.68 o 
   0   3   2      539.68      528.02      5.59 o 
   1   3   2      380.48      384.78      3.69 o 
   2   3   2      777.13      784.13     10.43 o 
   3   3   2      548.84      540.70      6.96 o 
   4   3   2      281.64      283.29      4.65 o 
   5   3   2       30.90       33.26      2.06 o 
  -8   4   2       44.70       42.68      3.17 o 
  -7   4   2      188.33      188.62      3.64 o 
  -6   4   2      551.19      562.78      8.85 o 
  -5   4   2       54.35       57.81      1.50 o 
  -4   4   2       87.46       93.85      1.65 o 
  -3   4   2     1095.93     1093.24     11.17 o 
  -2   4   2      662.64      651.99      7.18 o 
  -1   4   2       67.88       64.38      1.80 o 
   0   4   2      636.90      640.40     13.13 o 
   1   4   2      440.43      450.08      5.46 o 
   2   4   2      758.73      737.88     12.38 o 
   3   4   2      157.33      168.67      5.12 o 
   4   4   2      159.92      172.26      5.70 o 
  -8   5   2      148.51      152.25      5.48 o 
  -7   5   2       69.08       74.68      3.98 o 
  -6   5   2      134.23      138.67      4.45 o 
  -5   5   2      853.93      847.73     13.77 o 
  -4   5   2      173.01      174.59      3.09 o 
  -3   5   2        9.67       11.06      1.09 o 
  -2   5   2       74.58       78.19      3.53 o 
  -1   5   2     1404.11     1390.99     14.14 o 
   0   5   2      364.30      365.92      4.98 o 
   1   5   2        0.51       -0.67      1.67 o 
   2   5   2      232.70      232.98      6.16 o 
   3   5   2      360.77      357.99      8.51 o 
  -8   6   2       11.75        7.96      2.86 o 
  -7   6   2       74.16       74.67      3.99 o 
  -6   6   2      269.67      248.66      6.39 o 
  -5   6   2      112.14      100.13      3.94 o 
  -4   6   2       22.62       19.61      2.34 o 
  -3   6   2      533.27      512.66      6.50 o 
  -2   6   2      484.56      465.05      6.11 o 
  -1   6   2      253.16      250.72      4.20 o 
   0   6   2        9.68        8.03      2.18 o 
   1   6   2      232.61      232.45      6.32 o 
   2   6   2      197.52      205.26      6.38 o 
  -7   7   2       11.03        8.90      2.66 o 
  -6   7   2        8.28        7.13      2.38 o 
  -5   7   2       80.93       84.84      4.32 o 
  -4   7   2      239.75      242.34      6.31 o 
  -3   7   2      147.12      139.06      4.70 o 
  -2   7   2       98.94       92.58      6.42 o 
  -1   7   2      293.92      297.15      7.28 o 
   0   7   2       53.29       53.86      3.54 o 
  -5   8   2       45.48       46.37      3.92 o 
  -4   8   2       39.71       38.38      3.64 o 
  -3   8   2      105.28      109.18      5.05 o 
   3  -9   3       43.59       51.77      3.94 o 
   0  -8   3       80.82       79.35      4.30 o 
   1  -8   3        7.09        8.40      2.19 o 
   2  -8   3      459.79      468.82      9.34 o 
   3  -8   3      439.98      443.93      9.25 o 
   4  -8   3       43.64       43.02      3.35 o 
   5  -8   3        2.05        2.02      2.20 o 
   6  -8   3       12.03       11.36      2.63 o 
  -2  -7   3       10.50        5.89      2.55 o 
  -1  -7   3       76.13       80.31      4.03 o 
   0  -7   3      453.07      453.22      8.83 o 
   1  -7   3      267.15      292.26      6.33 o 
   2  -7   3      169.72      161.12      5.05 o 
   3  -7   3      167.82      166.09      4.85 o 
   4  -7   3      586.89      608.99     10.87 o 
   5  -7   3       21.72       23.16      1.73 o 
   6  -7   3       18.47       17.06      2.42 o 
   7  -7   3       80.17       81.31      3.10 o 
  -4  -6   3       29.42       32.17      3.55 o 
  -3  -6   3        3.03        2.41      2.31 o 
  -2  -6   3      249.62      252.79      6.43 o 
  -1  -6   3      637.50      622.21     10.81 o 
   0  -6   3       84.65       79.55      3.31 o 
   1  -6   3      218.94      211.30      4.74 o 
   2  -6   3      870.68      895.69     14.36 o 
   3  -6   3      226.34      227.74      5.43 o 
   4  -6   3       93.06       97.02      3.66 o 
   5  -6   3       60.04       57.84      3.00 o 
   6  -6   3      583.93      574.70      7.54 o 
   7  -6   3      137.02      138.57      3.58 o 
   8  -6   3       24.05       24.23      2.23 o 
  -5  -5   3        7.09        6.86      1.89 o 
  -4  -5   3       29.76       34.14      2.73 o 
  -3  -5   3      536.14      536.26      9.98 o 
  -2  -5   3      403.77      405.75      7.90 o 
  -1  -5   3      192.98      181.36      4.49 o 
   0  -5   3      758.71      732.84     11.32 o 
   1  -5   3      897.58      875.45     12.70 o 
   2  -5   3      204.88      225.67      3.19 o 
   3  -5   3      100.08       97.77      3.32 o 
   4  -5   3      449.53      430.34      8.04 o 
   5  -5   3      446.49      447.90      8.55 o 
   6  -5   3       32.95       33.16      2.66 o 
   7  -5   3      190.37      199.32      4.01 o 
   8  -5   3      241.92      252.20      7.33 o 
  -6  -4   3       31.25       29.96      6.22 o 
  -5  -4   3      184.85      180.89      3.90 o 
  -4  -4   3       82.69       81.81      3.51 o 
  -3  -4   3      168.12      169.21      3.29 o 
  -2  -4   3      314.85      298.62      4.30 o 
  -1  -4   3      937.45      954.40     14.07 o 
   0  -4   3     1583.52     1650.27     22.41 o 
   1  -4   3      566.58      583.54      8.55 o 
   2  -4   3     1408.04     1340.83     40.49 o 
   3  -4   3      744.97      741.76     11.77 o 
   4  -4   3       68.35       74.23      3.03 o 
   5  -4   3      350.99      375.37      7.49 o 
   6  -4   3      773.72      753.24     13.04 o 
   7  -4   3      318.71      317.46      7.71 o 
   8  -4   3        0.70        1.25      2.55 o 
  -6  -3   3       11.56       10.69      1.56 o 
  -5  -3   3      438.34      402.64      5.79 o 
  -4  -3   3      638.43      628.54     10.30 o 
  -3  -3   3      463.44      434.22      5.50 o 
  -2  -3   3       24.34       29.57      1.00 o 
  -1  -3   3      964.29     1001.80     10.02 o 
   0  -3   3     2300.35     2264.50     29.65 o 
   1  -3   3     1741.72     1729.08     26.39 o 
   2  -3   3     1218.85     1249.54     12.08 o 
   3  -3   3      265.17      278.10      5.54 o 
   4  -3   3      624.88      606.91     10.18 o 
   5  -3   3      491.34      507.24      9.27 o 
   6  -3   3      250.06      259.93      6.33 o 
   7  -3   3      340.98      369.05      8.48 o 
   8  -3   3       16.42       17.52      2.86 o 
  -7  -2   3        1.27        1.09      1.51 o 
  -6  -2   3      172.63      165.66      3.47 o 
  -5  -2   3      901.26      896.08     10.13 o 
  -4  -2   3      204.20      199.82      4.57 o 
  -3  -2   3      169.34      173.99      2.84 o 
  -2  -2   3     1383.86     1321.95     13.04 o 
  -1  -2   3     5470.43     5400.41     71.31 o 
   0  -2   3      249.33      276.55      4.34 o 
   1  -2   3        4.02        1.78      0.61 o 
   2  -2   3     5352.52     5299.80     49.66 o 
   3  -2   3      636.60      611.30      6.33 o 
   4  -2   3      407.58      416.69      4.82 o 
   6  -2   3      396.55      408.92      8.48 o 
   7  -2   3       35.40       39.18      3.18 o 
   8  -2   3       48.63       52.98      3.84 o 
  -7  -1   3       51.41       50.06      2.23 o 
  -6  -1   3      251.17      243.08      4.08 o 
  -5  -1   3      125.95      131.89      2.77 o 
  -4  -1   3      824.56      837.90     18.67 o 
  -3  -1   3     1862.53     1807.21     26.52 o 
  -2  -1   3      157.15      143.50      2.44 o 
  -1  -1   3        0.94        2.01      0.61 o 
   0  -1   3     7301.49     7252.82     95.79 o 
   1  -1   3     3209.90     3227.39     49.22 o 
   2  -1   3       24.01       18.91      1.90 o 
   3  -1   3      602.43      603.39      6.46 o 
   4  -1   3     1747.76     1730.58     16.98 o 
   5  -1   3      335.98      325.23      7.40 o 
   6  -1   3       35.03       31.47      2.59 o 
   7  -1   3      100.12      101.53      4.45 o 
  -8   0   3       67.32       68.49      2.90 o 
  -7   0   3       17.90       16.17      1.58 o 
  -6   0   3      358.12      346.73      4.97 o 
  -5   0   3     1068.31     1043.40     11.44 o 
  -4   0   3      645.19      658.87      5.81 o 
  -3   0   3        0.75        0.35      0.42 o 
  -2   0   3     1175.65     1176.49      9.30 o 
  -1   0   3      169.58      161.30      2.20 o 
   0   0   3     1734.04     1777.18     22.98 o 
   1   0   3     2571.03     2776.75     25.84 o 
   2   0   3     3914.08     4031.46     37.35 o 
   3   0   3     1092.24     1093.40     12.79 o 
   4   0   3      171.53      163.26      2.87 o 
   5   0   3      103.92      101.99      2.51 o 
   6   0   3      171.76      170.85      4.47 o 
   7   0   3      100.34       95.53      4.54 o 
  -8   1   3       42.76       44.91      3.22 o 
  -7   1   3      648.77      663.42     13.71 o 
  -6   1   3      387.45      386.11      5.22 o 
  -5   1   3      226.84      232.98      2.81 o 
  -4   1   3      233.59      210.48      2.46 o 
  -3   1   3      994.93      998.10      8.12 o 
  -2   1   3      306.43      312.19      3.02 o 
  -1   1   3      992.75      951.62     13.22 o 
   0   1   3     1766.16     1825.95     14.04 o 
   1   1   3      113.63       82.26      1.62 o 
   2   1   3     2170.56     2370.75     22.55 o 
   3   1   3     1263.97     1267.51     12.90 o 
   4   1   3      750.24      715.00      9.80 o 
   5   1   3      182.80      172.32      3.44 o 
   6   1   3        0.31        0.75      1.44 o 
  -8   2   3       32.12       33.42      2.92 o 
  -7   2   3      186.26      169.23      4.85 o 
  -6   2   3      692.56      690.58      6.45 o 
  -5   2   3     1149.64     1169.50      9.77 o 
  -4   2   3      450.15      482.96      4.52 o 
  -3   2   3     1102.93     1142.50      9.24 o 
  -2   2   3     2879.96     2885.53     21.99 o 
  -1   2   3     1511.03     1512.55     14.57 o 
   0   2   3        4.78        1.36      0.40 o 
   1   2   3      496.53      521.60      4.65 o 
   2   2   3     2633.23     2713.70     25.91 o 
   3   2   3      415.01      396.24      5.20 o 
   4   2   3       28.91       28.88      1.67 o 
   5   2   3      203.25      199.36      3.99 o 
   6   2   3       83.03       83.84      3.16 o 
  -8   3   3      159.69      163.24      5.37 o 
  -7   3   3      268.90      274.96      7.35 o 
  -6   3   3      121.15      124.85      2.23 o 
  -5   3   3      210.60      211.99      2.73 o 
  -4   3   3      127.71      122.22      1.85 o 
  -3   3   3     1295.17     1284.39     10.32 o 
  -2   3   3      273.76      254.94      3.50 o 
  -1   3   3      521.51      528.26      5.97 o 
   0   3   3     1076.56     1073.27     10.84 o 
   1   3   3     1891.66     1941.38     15.28 o 
   2   3   3      179.06      172.83      8.79 o 
   3   3   3      142.62      137.43      3.03 o 
   4   3   3      172.61      177.49      3.73 o 
   5   3   3       19.69       24.05      3.43 o 
  -8   4   3       51.31       50.26      3.44 o 
  -7   4   3       66.32       69.78      3.79 o 
  -6   4   3      737.96      771.11     12.79 o 
  -5   4   3      216.45      212.42      3.56 o 
  -4   4   3        7.94        6.92      1.12 o 
  -3   4   3       60.20       57.68      1.84 o 
  -2   4   3      859.58      848.30      9.11 o 
  -1   4   3      917.80      944.27     10.01 o 
   0   4   3      402.65      418.37      5.31 o 
   1   4   3      578.58      556.47      9.92 o 
   2   4   3      385.17      378.05      7.86 o 
   3   4   3       62.70       65.76      3.64 o 
   4   4   3       17.93       15.12      2.69 o 
  -8   5   3       87.95       84.26      4.67 o 
  -7   5   3      256.14      269.84      6.90 o 
  -6   5   3      106.45      113.16      4.20 o 
  -5   5   3       28.97       24.06      2.45 o 
  -4   5   3      721.99      715.67      8.28 o 
  -3   5   3      412.28      421.37      5.54 o 
  -2   5   3       24.73       24.19      1.43 o 
  -1   5   3       24.21       23.57      1.74 o 
   0   5   3     1334.88     1352.64     32.23 o 
   1   5   3      220.42      225.17      6.07 o 
   2   5   3       33.18       37.86      3.17 o 
   3   5   3       68.05       71.93      4.30 o 
  -7   6   3       21.63       16.94      2.92 o 
  -6   6   3       19.38       16.69      2.52 o 
  -5   6   3      296.10      289.31      7.04 o 
  -4   6   3      247.14      249.13      4.23 o 
  -3   6   3      267.73      262.23      4.36 o 
  -2   6   3      290.23      286.83      4.64 o 
  -1   6   3       11.41       13.48      2.64 o 
   0   6   3      137.68      126.97      4.87 o 
   1   6   3      147.12      145.61      5.47 o 
   2   6   3      163.30      162.66      5.94 o 
  -6   7   3        1.14       -1.98      2.30 o 
  -5   7   3       93.10       84.98      4.26 o 
  -4   7   3      193.29      181.07      5.62 o 
  -3   7   3      183.19      182.04      7.70 o 
  -2   7   3        8.67        8.83      2.03 o 
  -1   7   3      134.82      135.60      5.37 o 
   0   7   3      160.52      159.50      5.76 o 
   3  -9   4        7.19        7.06      2.91 o 
  -1  -8   4      142.08      148.55      5.63 o 
   6  -8   4       77.04       64.50      4.01 o 
  -2  -7   4      189.82      182.74      5.95 o 
  -1  -7   4       67.80       72.85      3.90 o 
   0  -7   4      179.63      181.35      5.12 o 
   1  -7   4      449.84      462.50      9.49 o 
   2  -7   4      257.68      259.62      6.53 o 
   3  -7   4        0.52        0.52      1.79 o 
   4  -7   4        0.42       -0.28      1.76 o 
   5  -7   4     1245.20     1232.21     19.57 o 
   6  -7   4      193.39      192.99      5.87 o 
   7  -7   4        8.05       10.52      3.14 o 
  -4  -6   4       59.98       64.17      4.15 o 
  -3  -6   4      119.79      121.46      4.89 o 
  -2  -6   4      276.22      269.13      6.61 o 
  -1  -6   4      202.11      215.56      5.47 o 
   0  -6   4      395.10      388.05      7.41 o 
   1  -6   4      114.82      116.43      3.51 o 
   2  -6   4      197.17      201.48      5.32 o 
   3  -6   4      227.88      217.55      5.49 o 
   4  -6   4      218.84      216.80      5.62 o 
   5  -6   4      218.95      220.39      5.76 o 
   6  -6   4      265.53      264.57      6.67 o 
   7  -6   4      312.78      313.34      7.41 o 
  -5  -5   4       23.17       24.56      2.13 o 
  -4  -5   4       53.57       54.72      2.40 o 
  -3  -5   4      437.49      460.35      9.02 o 
  -1  -5   4      112.02      118.07      3.70 o 
   1  -5   4      938.83      945.14      9.94 o 
   2  -5   4      332.63      318.09      4.01 o 
   3  -5   4        1.99        2.77      1.40 o 
   4  -5   4      865.70      881.27     14.34 o 
   5  -5   4      457.05      446.29      8.80 o 
   6  -5   4      146.06      141.33      4.87 o 
   7  -5   4      126.80      124.92      4.89 o 
   8  -5   4      282.85      306.32      8.35 o 
  -6  -4   4       36.64       36.68      2.42 o 
  -5  -4   4      163.82      162.36      3.75 o 
  -4  -4   4      424.78      402.16      5.76 o 
  -3  -4   4       57.44       57.63      2.91 o 
  -2  -4   4       26.86       32.02      2.04 o 
  -1  -4   4     1274.30     1203.68     17.06 o 
   0  -4   4     2466.55     2514.87     33.17 o 
   1  -4   4       22.81       20.94      0.93 o 
   2  -4   4      156.61      143.99      3.90 o 
   3  -4   4     1722.53     1711.36     24.65 o 
   4  -4   4      524.06      562.83      9.94 o 
   5  -4   4      115.51      127.55      4.28 o 
   6  -4   4      419.87      423.14      8.83 o 
   7  -4   4      194.75      193.44      6.09 o 
   8  -4   4      133.70      125.01      5.60 o 
  -6  -3   4      124.33      117.10      3.18 o 
  -5  -3   4       62.45       60.15      2.24 o 
  -4  -3   4      141.15      136.75      2.88 o 
  -3  -3   4      768.65      761.73      9.96 o 
  -2  -3   4     1533.46     1517.41     15.09 o 
  -1  -3   4        5.23        1.85      0.81 o 
   0  -3   4      380.65      343.10      5.48 o 
   1  -3   4     1166.78     1125.66     13.56 o 
   2  -3   4      245.82      202.05      2.63 o 
   3  -3   4     1643.03     1800.48     25.67 o 
   4  -3   4     1092.12     1093.97     16.77 o 
   5  -3   4      877.87      892.81     14.62 o 
   6  -3   4       37.32       35.61      2.73 o 
   7  -3   4       26.32       32.50      3.17 o 
   8  -3   4      238.45      244.16      7.35 o 
  -7  -2   4      203.68      190.06      4.14 o 
  -6  -2   4        5.60        3.26      1.31 o 
  -5  -2   4      253.28      243.05      4.05 o 
  -4  -2   4      381.92      358.01      4.87 o 
  -3  -2   4      339.53      348.99      4.50 o 
  -2  -2   4     1880.38     1933.67     18.63 o 
  -1  -2   4     2281.63     2324.88     30.60 o 
   0  -2   4      395.05      367.16      5.65 o 
   1  -2   4        0.78        3.40      0.70 o 
   2  -2   4      548.95      510.80     10.22 o 
   3  -2   4     2558.92     2666.77     25.12 o 
   4  -2   4      781.09      790.44      8.39 o 
   5  -2   4      329.55      333.48      7.17 o 
   6  -2   4       58.41       61.24      3.43 o 
   7  -2   4      314.59      324.57      8.06 o 
  -7  -1   4      255.91      240.60      4.40 o 
  -6  -1   4      352.31      346.99      5.17 o 
  -5  -1   4      123.43      119.72      2.65 o 
  -4  -1   4       12.47       12.75      1.22 o 
  -3  -1   4     1797.90     1825.96     17.73 o 
  -2  -1   4     1389.74     1312.81     12.86 o 
  -1  -1   4      392.99      364.37      5.83 o 
   0  -1   4     3348.25     3439.50     32.23 o 
   1  -1   4     4264.72     4216.52     68.69 o 
   2  -1   4     1061.99     1103.18     10.96 o 
   3  -1   4        2.11        1.80      0.65 o 
   4  -1   4      218.68      210.84      3.28 o 
   5  -1   4      852.06      881.56     16.44 o 
   6  -1   4      161.52      163.53      5.25 o 
   7  -1   4      111.66      101.59      4.67 o 
  -8   0   4      113.06      121.72      3.51 o 
  -7   0   4      149.57      149.13      3.44 o 
  -6   0   4      211.74      210.38      3.72 o 
  -5   0   4      268.19      268.83      3.22 o 
  -4   0   4       88.35       90.21      1.62 o 
  -3   0   4      254.62      231.71      2.94 o 
  -2   0   4      746.81      734.85      6.18 o 
  -1   0   4     1759.82     1792.66     18.10 o 
   0   0   4     3950.81     3942.29     36.73 o 
   1   0   4     1439.35     1566.46     15.11 o 
   2   0   4      811.87      790.14      8.27 o 
   3   0   4     1546.76     1582.41     17.52 o 
   4   0   4      148.51      149.72      2.85 o 
   5   0   4        3.01        4.32      1.17 o 
   6   0   4      344.60      356.10      8.28 o 
   7   0   4      119.92      129.24      5.37 o 
  -8   1   4       93.66       84.35      4.12 o 
  -7   1   4      380.11      393.08      5.66 o 
  -6   1   4      246.65      262.68      3.32 o 
  -5   1   4        6.44        7.00      0.80 o 
  -4   1   4      983.67      988.15      8.31 o 
  -3   1   4      457.71      460.46      5.37 o 
  -2   1   4     1155.50     1151.21     16.26 o 
  -1   1   4      507.33      499.81      5.36 o 
   0   1   4     1671.97     1757.76     18.55 o 
   1   1   4     2065.16     2144.80     20.44 o 
   2   1   4      432.58      430.41      5.18 o 
   3   1   4      305.72      302.53      7.28 o 
   4   1   4      359.21      355.53      5.06 o 
   5   1   4      140.58      145.45      3.36 o 
   6   1   4       91.58       86.24      3.05 o 
  -8   2   4      203.09      222.06      6.31 o 
  -7   2   4        4.41        4.19      1.33 o 
  -6   2   4       11.79       12.66      1.08 o 
  -5   2   4      788.14      772.52      6.93 o 
  -4   2   4     2575.73     2614.48     20.31 o 
  -3   2   4       20.01       22.73      0.83 o 
  -2   2   4      425.81      401.45      4.86 o 
  -1   2   4     2180.27     2202.86     20.97 o 
   0   2   4     2284.34     2473.41     19.04 o 
   1   2   4      111.99      121.61      1.81 o 
   2   2   4      621.66      587.88      6.80 o 
   3   2   4      360.31      347.77      5.64 o 
   4   2   4        1.69        1.14      1.23 o 
   5   2   4       93.48       89.06      2.97 o 
  -8   3   4       44.72       45.42      3.24 o 
  -7   3   4      156.00      164.75      3.47 o 
  -6   3   4        7.74        9.94      1.08 o 
  -5   3   4      166.32      175.61      2.52 o 
  -4   3   4      172.08      165.78      6.92 o 
  -3   3   4     1217.20     1167.28     12.02 o 
  -2   3   4     1357.42     1327.99     17.13 o 
  -1   3   4      108.83      117.98      2.36 o 
   0   3   4     1469.64     1519.76     15.12 o 
   1   3   4      974.55      960.16     14.51 o 
   2   3   4       58.87       57.84      3.04 o 
   3   3   4       11.36       10.66      1.97 o 
   4   3   4      102.10      108.80      4.48 o 
   5   3   4      158.87      164.09      5.96 o 
  -8   4   4      133.94      140.57      5.04 o 
  -7   4   4      139.49      131.03      4.60 o 
  -6   4   4        0.50       -0.45      1.83 o 
  -5   4   4      424.67      416.02      5.61 o 
  -4   4   4      150.31      147.67      5.38 o 
  -3   4   4      162.87      168.28      3.13 o 
  -2   4   4      509.34      513.03      6.34 o 
  -1   4   4     1342.00     1358.62     13.92 o 
   0   4   4      312.54      298.73      4.42 o 
   1   4   4       88.50       85.71      3.80 o 
   2   4   4       63.74       64.97      3.72 o 
   3   4   4      165.47      161.42      5.38 o 
   4   4   4      113.23      111.28      5.36 o 
  -8   5   4       25.31       19.98      2.96 o 
  -7   5   4      134.67      129.64      4.89 o 
  -6   5   4      135.11      140.90      4.99 o 
  -5   5   4       53.89       50.62      2.78 o 
  -4   5   4      322.61      303.20      4.67 o 
  -3   5   4      573.58      568.06      9.64 o 
  -2   5   4       92.34       94.71      2.58 o 
  -1   5   4      214.45      211.01      3.80 o 
   0   5   4      172.29      166.26      5.07 o 
   1   5   4      180.60      177.96      5.51 o 
   2   5   4       42.14       46.49      3.39 o 
  -7   6   4        0.61       -0.81      2.55 o 
  -6   6   4      114.23      115.51      4.72 o 
  -5   6   4      294.06      279.21      6.95 o 
  -4   6   4      157.43      147.25      3.39 o 
  -3   6   4        1.37        1.85      1.36 o 
  -2   6   4      488.25      500.85      6.83 o 
  -1   6   4      375.11      379.92      5.76 o 
   0   6   4       14.54       15.80      2.80 o 
   1   6   4        3.58        1.96      2.66 o 
  -6   7   4      150.04      148.69      5.94 o 
  -5   7   4        5.64        2.78      2.74 o 
  -4   7   4       24.86       23.26      2.95 o 
  -3   7   4       48.13       47.26      2.51 o 
  -2   7   4      325.78      335.72      5.74 o 
  -1   7   4       40.57       42.03      3.54 o 
  -1  -8   5       73.13       71.86      4.35 o 
   1  -8   5       53.62       62.74      4.17 o 
   2  -8   5        4.64        6.27      2.52 o 
   3  -8   5      159.89      168.50      5.76 o 
   4  -8   5      552.56      554.21     11.04 o 
   5  -8   5       15.05       18.65      2.92 o 
   6  -8   5       55.30       53.82      3.87 o 
  -2  -7   5      137.46      162.68      5.69 o 
  -1  -7   5      375.10      376.07      8.14 o 
   0  -7   5        0.48        1.69      2.00 o 
   1  -7   5       16.75       20.92      2.64 o 
   2  -7   5      239.04      249.81      6.61 o 
   3  -7   5      491.99      474.62      9.53 o 
   4  -7   5      221.21      204.88      5.76 o 
   5  -7   5      194.44      184.26      5.80 o 
   6  -7   5      226.90      215.60      6.40 o 
   7  -7   5       22.60       21.55      2.99 o 
  -4  -6   5      186.25      190.82      6.33 o 
  -3  -6   5      174.23      185.15      5.63 o 
  -2  -6   5      101.07      109.18      4.28 o 
  -1  -6   5      188.12      182.24      4.90 o 
   0  -6   5      181.96      190.19      4.61 o 
   1  -6   5       76.00       79.41      2.18 o 
   2  -6   5        0.45        2.11      1.68 o 
   3  -6   5     1468.96     1377.32     21.10 o 
   4  -6   5      542.46      528.05     10.15 o 
   5  -6   5      128.15      126.22      4.56 o 
   6  -6   5       67.21       65.43      3.68 o 
   7  -6   5      243.70      245.08      7.16 o 
  -5  -5   5      117.39      122.29      3.66 o 
  -4  -5   5       24.90       30.05      2.86 o 
  -3  -5   5       49.33       52.33      3.06 o 
  -2  -5   5      867.33      861.00     13.59 o 
  -1  -5   5      371.95      367.85      6.87 o 
   0  -5   5       51.48       46.93      2.22 o 
   1  -5   5      478.35      455.49      5.50 o 
   2  -5   5      372.44      383.77      7.62 o 
   3  -5   5      489.98      473.28      8.92 o 
   4  -5   5      209.50      206.45      5.43 o 
   5  -5   5      677.12      655.70     11.83 o 
   6  -5   5      355.07      353.31      8.18 o 
   7  -5   5       57.03       55.40      3.70 o 
  -6  -4   5       54.15       51.09      4.10 o 
  -5  -4   5       27.87       24.87      2.31 o 
  -4  -4   5      346.96      339.42      5.19 o 
  -3  -4   5      315.88      313.58      6.46 o 
  -2  -4   5       17.25       19.33      1.65 o 
  -1  -4   5      258.92      239.60      4.81 o 
   0  -4   5     1625.75     1545.63     21.01 o 
   1  -4   5      620.24      640.37     10.57 o 
   2  -4   5      483.42      506.15      5.66 o 
   3  -4   5      619.37      571.21     10.00 o 
   4  -4   5     1263.16     1309.52     20.02 o 
   5  -4   5      193.08      190.47      5.29 o 
   6  -4   5      113.47      111.65      4.39 o 
   7  -4   5      148.54      155.06      5.77 o 
  -6  -3   5      111.18      114.08      3.67 o 
  -5  -3   5      147.28      141.87      3.20 o 
  -4  -3   5      249.97      247.16      4.09 o 
  -3  -3   5      372.53      349.84      4.75 o 
  -2  -3   5      743.41      730.23     11.14 o 
  -1  -3   5      293.48      288.46      5.18 o 
   0  -3   5        6.90        8.11      1.01 o 
   1  -3   5      623.61      601.64      9.85 o 
   2  -3   5     5040.19     5121.07     82.45 o 
   3  -3   5     1139.11     1148.72     18.62 o 
   4  -3   5       79.78       84.32      3.29 o 
   5  -3   5      190.08      183.57      5.19 o 
   6  -3   5      846.24      829.52     14.61 o 
   7  -3   5        5.17        3.35      2.26 o 
  -7  -2   5       14.31       13.30      1.86 o 
  -6  -2   5       39.83       40.24      2.58 o 
  -5  -2   5      235.50      239.98      4.06 o 
  -4  -2   5      987.58      994.92     10.77 o 
  -3  -2   5       83.08       73.06      1.87 o 
  -2  -2   5      610.78      623.71      9.64 o 
  -1  -2   5     1060.31     1049.86     14.69 o 
   0  -2   5      450.17      383.93      6.13 o 
   1  -2   5     2043.26     2108.14     20.28 o 
   2  -2   5      463.56      500.40      5.61 o 
   3  -2   5      592.23      579.26      6.42 o 
   4  -2   5      559.49      541.86      9.82 o 
   5  -2   5      205.78      206.78      5.58 o 
   6  -2   5      530.58      554.03     11.06 o 
   7  -2   5       48.48       51.99      3.72 o 
  -7  -1   5        3.46        2.32      1.47 o 
  -6  -1   5      266.74      260.76      4.39 o 
  -5  -1   5      355.04      355.37      9.73 o 
  -4  -1   5      158.88      166.16      4.06 o 
  -3  -1   5      149.14      139.66      2.46 o 
  -2  -1   5     2682.74     2614.75     34.63 o 
  -1  -1   5     1240.19     1187.35     16.46 o 
   0  -1   5      153.79      155.95      2.42 o 
   1  -1   5     4000.61     4199.02     39.00 o 
   2  -1   5     1091.88     1069.57     21.53 o 
   3  -1   5        7.77        6.59      0.89 o 
   4  -1   5       96.22       96.85      9.21 o 
   5  -1   5      810.43      862.15     14.65 o 
   6  -1   5      164.52      163.17      5.43 o 
   7  -1   5       22.43       23.15      3.32 o 
  -8   0   5       84.91       89.18      3.23 o 
  -7   0   5      133.74      134.73      8.09 o 
  -6   0   5        0.70       -0.29      1.03 o 
  -5   0   5       85.19       87.09      1.88 o 
  -4   0   5     1119.94     1079.17      9.14 o 
  -3   0   5     1607.23     1555.79     12.50 o 
  -2   0   5       80.66       78.12      1.94 o 
  -1   0   5     1104.24     1129.30     11.38 o 
   0   0   5     3429.75     3481.45     33.87 o 
   1   0   5      364.04      359.25      4.40 o 
   2   0   5       59.98       61.24      1.72 o 
   3   0   5     1569.18     1607.53     16.13 o 
   4   0   5      589.13      596.75      7.27 o 
   5   0   5       37.13       37.03      2.84 o 
   6   0   5        2.05        3.61      2.20 o 
  -8   1   5       17.63       18.48      1.99 o 
  -7   1   5       19.09       25.20      1.84 o 
  -6   1   5      176.24      184.67      2.81 o 
  -5   1   5      558.42      541.70      5.98 o 
  -4   1   5      192.96      189.17      3.04 o 
  -3   1   5      844.29      872.29      7.44 o 
  -2   1   5     1903.16     1899.24     18.40 o 
  -1   1   5     1204.13     1212.78     18.20 o 
   0   1   5      119.29      111.78      1.69 o 
   1   1   5      694.36      698.06      7.56 o 
   2   1   5      520.41      532.72      6.31 o 
   3   1   5      235.82      244.05      3.90 o 
   4   1   5      259.87      256.88      4.27 o 
   5   1   5      225.72      228.29      9.87 o 
   6   1   5      149.04      160.76      4.07 o 
  -8   2   5       51.16       51.96      3.32 o 
  -7   2   5       30.12       33.95      1.57 o 
  -6   2   5      122.70      120.72      2.28 o 
  -5   2   5      135.75      141.66      2.30 o 
  -4   2   5     1213.66     1202.35     10.06 o 
  -3   2   5      528.97      531.96      6.36 o 
  -2   2   5      630.86      646.27      7.30 o 
  -1   2   5     2115.06     2217.39     30.13 o 
   0   2   5      296.04      283.11      4.02 o 
   1   2   5      155.64      150.57      2.86 o 
   2   2   5       99.72      100.27      2.43 o 
   3   2   5      112.89      120.65      2.82 o 
   4   2   5      408.65      391.42      5.81 o 
   5   2   5      149.06      150.61      5.51 o 
  -7   3   5       31.69       30.53      2.84 o 
  -6   3   5      881.81      876.57     10.04 o 
  -5   3   5        1.08        2.76      2.13 o 
  -4   3   5       15.13       17.85      1.36 o 
  -3   3   5      862.42      843.40      9.32 o 
  -2   3   5     2753.83     2748.00     26.33 o 
  -1   3   5      333.85      332.81      8.01 o 
   0   3   5        4.98        4.28      1.05 o 
   1   3   5      264.87      263.51      4.60 o 
   2   3   5      220.73      231.90      6.06 o 
   3   3   5       89.96      106.72      4.53 o 
   4   3   5      178.06      173.79      5.96 o 
  -8   4   5       28.22       38.50      3.57 o 
  -7   4   5      122.66      122.64      4.67 o 
  -6   4   5      165.46      165.43      3.60 o 
  -5   4   5      128.04      132.92      3.10 o 
  -4   4   5      520.19      488.53      6.40 o 
  -3   4   5      169.64      177.45      3.46 o 
  -2   4   5      294.56      292.22      8.78 o 
  -1   4   5      200.43      200.39      3.65 o 
   0   4   5      379.09      387.98      5.76 o 
   1   4   5       86.59       89.40      4.12 o 
   2   4   5       34.97       33.79      3.14 o 
   3   4   5      224.86      221.63      6.78 o 
  -7   5   5       81.67       76.22      4.17 o 
  -6   5   5      242.15      227.12      6.42 o 
  -5   5   5      243.79      239.35      4.48 o 
  -4   5   5      137.68      136.95      5.83 o 
  -3   5   5      338.50      337.42      5.20 o 
  -2   5   5      201.69      195.95      3.82 o 
  -1   5   5       26.34       27.27      1.90 o 
   0   5   5       22.98       25.74      2.85 o 
   1   5   5      230.38      234.00      6.68 o 
   2   5   5      171.27      181.24      6.43 o 
  -7   6   5       75.89       73.61      4.50 o 
  -6   6   5        1.01        0.70      2.34 o 
  -5   6   5       79.65       77.10      4.38 o 
  -4   6   5      287.69      291.20     17.30 o 
  -3   6   5      315.83      324.59      5.84 o 
  -2   6   5        1.63       -0.22      1.60 o 
  -1   6   5      149.76      154.44      5.47 o 
   0   6   5       86.22       96.67      4.81 o 
  -4   7   5       45.49       40.17      3.79 o 
  -3   7   5      155.93      156.00      4.07 o 
   1  -8   6      137.38      156.96      6.13 o 
   2  -8   6       52.72       56.92      3.92 o 
   3  -8   6      107.97      105.42      4.97 o 
   4  -8   6      328.00      308.43      7.93 o 
   5  -8   6      177.61      169.27      5.89 o 
  -2  -7   6       32.63       35.83      3.06 o 
  -1  -7   6       83.75       99.59      4.24 o 
   0  -7   6       50.08       59.49      3.22 o 
   1  -7   6       85.36       92.68      4.28 o 
   2  -7   6      899.63      865.27     15.13 o 
   3  -7   6      172.33      164.37      5.47 o 
   4  -7   6      123.41      113.94      4.52 o 
   5  -7   6       44.94       40.84      3.19 o 
   6  -7   6      321.48      313.87      7.97 o 
  -4  -6   6       37.30       43.71      3.66 o 
  -3  -6   6      313.28      308.06      7.42 o 
  -2  -6   6       70.92       73.40      3.47 o 
  -1  -6   6        0.36        1.28      1.62 o 
   0  -6   6       80.32       81.39      3.06 o 
   1  -6   6     1117.17     1149.79     18.49 o 
   2  -6   6      842.26      852.02     14.49 o 
   3  -6   6       24.45       24.73      2.49 o 
   4  -6   6      457.08      427.62      8.96 o 
   5  -6   6      511.90      490.52     10.16 o 
   6  -6   6      113.46      112.01      4.68 o 
   7  -6   6        1.87        5.49      2.75 o 
  -5  -5   6       78.97       89.51      4.70 o 
  -4  -5   6       31.60       31.59      2.75 o 
  -3  -5   6       96.37       92.36      3.69 o 
  -2  -5   6      105.87      109.52      3.64 o 
  -1  -5   6      410.97      385.92      7.09 o 
   0  -5   6      306.50      299.39      5.63 o 
   1  -5   6      924.73      956.56     13.63 o 
   2  -5   6      397.64      385.59      7.84 o 
   3  -5   6      546.18      534.71     10.00 o 
   4  -5   6      276.32      253.22      6.32 o 
   5  -5   6       99.46       91.05      3.95 o 
   6  -5   6      191.20      185.51      5.98 o 
   7  -5   6       40.82       42.39      3.73 o 
  -6  -4   6       56.44       55.33      2.60 o 
  -5  -4   6       19.06       18.07      1.83 o 
  -4  -4   6      217.24      209.06      5.44 o 
  -3  -4   6      462.62      435.47      8.18 o 
  -2  -4   6       18.85       13.65      1.68 o 
  -1  -4   6       35.96       35.76      2.19 o 
   0  -4   6      674.46      684.55     10.30 o 
   1  -4   6     2821.26     2883.89     27.47 o 
   2  -4   6      477.12      475.87      5.56 o 
   3  -4   6      704.33      680.78     11.71 o 
   4  -4   6      515.36      469.74      9.20 o 
   5  -4   6       83.92       80.92      3.69 o 
   6  -4   6        1.09        0.28      1.91 o 
   7  -4   6      214.21      215.12      6.93 o 
  -6  -3   6       31.67       35.19      2.38 o 
  -5  -3   6      260.71      264.20      4.51 o 
  -4  -3   6      339.75      322.88      4.84 o 
  -3  -3   6       62.29       63.81      2.78 o 
  -2  -3   6      172.83      164.27      3.97 o 
  -1  -3   6     1588.04     1588.62     21.84 o 
   0  -3   6      502.81      512.67      8.01 o 
   1  -3   6       42.96       43.07      1.49 o 
   2  -3   6     2124.40     2094.33     22.96 o 
   3  -3   6     1419.76     1391.29     20.89 o 
   4  -3   6      136.90      140.82      4.35 o 
   5  -3   6      183.87      173.61      5.23 o 
   6  -3   6       59.07       61.78      3.75 o 
   7  -3   6      133.16      135.45      5.54 o 
  -7  -2   6       89.23       89.93      3.13 o 
  -6  -2   6      152.50      145.61      3.90 o 
  -5  -2   6       62.07       61.91      2.63 o 
  -4  -2   6      100.02       98.76      2.42 o 
  -3  -2   6      742.77      716.15     11.28 o 
  -2  -2   6      457.42      450.52      7.60 o 
  -1  -2   6      831.44      837.05     12.31 o 
   0  -2   6     3553.51     3673.02     34.42 o 
   1  -2   6      423.75      363.62      7.46 o 
   2  -2   6       19.39       20.77      1.09 o 
   3  -2   6       80.51       88.12      2.08 o 
   4  -2   6     1676.69     1655.50     24.64 o 
   5  -2   6      409.17      410.18      8.72 o 
   6  -2   6        4.96        7.62      2.49 o 
   7  -2   6       31.87       31.36      3.65 o 
  -7  -1   6       13.59       10.42      1.76 o 
  -6  -1   6      160.53      157.30      8.41 o 
  -5  -1   6      275.08      262.42      7.53 o 
  -4  -1   6      171.11      171.88      3.09 o 
  -3  -1   6      158.04      162.17      4.01 o 
  -2  -1   6     1068.15     1048.84     15.24 o 
  -1  -1   6     2495.12     2412.03     32.24 o 
   0  -1   6      663.74      706.37      7.65 o 
   1  -1   6      387.68      389.37      5.32 o 
   2  -1   6      972.48      977.88     15.94 o 
   3  -1   6      346.66      366.79      4.86 o 
   4  -1   6      553.03      586.16      7.15 o 
   5  -1   6        1.98        3.14      2.12 o 
   6  -1   6      156.83      170.54      6.03 o 
  -8   0   6       18.81       20.58      2.30 o 
  -7   0   6      193.03      201.27      4.10 o 
  -6   0   6      375.26      380.07      5.51 o 
  -5   0   6        0.80       -0.26      0.89 o 
  -4   0   6      501.42      501.31      5.01 o 
  -3   0   6     1812.84     1766.45     17.45 o 
  -2   0   6      110.44      105.39      2.98 o 
  -1   0   6      243.17      241.63      3.33 o 
   0   0   6      884.12      859.60      9.02 o 
   1   0   6     1171.90     1150.05     25.21 o 
   2   0   6      464.29      482.85      5.89 o 
   3   0   6      311.55      324.05      4.66 o 
   4   0   6      433.40      458.30      6.19 o 
   5   0   6       98.84      107.18      5.18 o 
   6   0   6       66.36       80.67      4.75 o 
  -8   1   6        5.93        8.34      1.80 o 
  -7   1   6       53.90       52.50      2.95 o 
  -6   1   6      317.86      321.91      4.01 o 
  -5   1   6      734.65      716.20      6.75 o 
  -4   1   6      419.20      407.98      4.30 o 
  -3   1   6      298.19      302.48      4.37 o 
  -2   1   6      387.72      386.82      5.08 o 
  -1   1   6      852.59      840.51     11.34 o 
   0   1   6      329.50      331.17      3.53 o 
   1   1   6      125.82      126.33      2.41 o 
   2   1   6      522.35      513.73      6.34 o 
   3   1   6      623.75      611.50      7.50 o 
   4   1   6       27.40       31.95      3.08 o 
   5   1   6      215.24      206.61      5.74 o 
  -7   2   6      202.00      209.82      4.13 o 
  -6   2   6       13.76       16.28      2.21 o 
  -5   2   6      330.31      319.12      4.84 o 
  -4   2   6      781.50      771.71      8.88 o 
  -3   2   6     1130.91     1125.61     11.94 o 
  -2   2   6      203.90      187.88      3.31 o 
  -1   2   6      146.85      136.08      2.85 o 
   0   2   6      302.12      302.31      6.87 o 
   1   2   6      358.19      374.27      7.45 o 
   2   2   6      249.06      247.40      6.09 o 
   3   2   6      267.42      268.70      6.58 o 
   4   2   6      191.27      206.34      5.99 o 
  -8   3   6      134.70      132.92      5.45 o 
  -7   3   6        2.21        1.10      1.70 o 
  -6   3   6       58.28       57.18      2.36 o 
  -5   3   6      651.66      665.23      8.20 o 
  -4   3   6      210.59      216.46      5.12 o 
  -3   3   6      246.46      241.83      4.10 o 
  -2   3   6      268.99      253.07      5.85 o 
  -1   3   6      595.49      607.61      7.42 o 
   0   3   6       12.48       14.58      1.39 o 
   1   3   6      102.33       91.82      3.86 o 
   2   3   6      890.49      853.51     14.53 o 
   3   3   6      168.73      168.34      5.60 o 
   4   3   6       25.58       34.83      3.39 o 
  -8   4   6      132.51      119.82      5.56 o 
  -7   4   6       60.33       68.79      4.06 o 
  -6   4   6      173.39      182.90      7.51 o 
  -5   4   6      102.92       97.79      2.88 o 
  -4   4   6      358.47      344.96      5.26 o 
  -3   4   6      387.11      381.55     14.03 o 
  -2   4   6        6.89        7.58      1.39 o 
  -1   4   6       16.40       15.51      1.58 o 
   0   4   6      534.14      555.58      7.30 o 
   1   4   6      363.46      353.97      8.17 o 
   2   4   6       79.11       72.16      4.50 o 
  -7   5   6        2.98        2.40      2.49 o 
  -6   5   6      132.91      128.72      5.01 o 
  -5   5   6      240.98      233.01      4.46 o 
  -4   5   6      224.09      218.81     14.12 o 
  -3   5   6       13.37       13.29      1.69 o 
  -2   5   6      122.59      121.23      4.01 o 
  -1   5   6      108.54      110.16      3.32 o 
   0   5   6       61.60       60.15      3.70 o 
   1   5   6       75.85       70.87      4.41 o 
  -6   6   6       26.45       30.05      3.29 o 
  -5   6   6       32.94       29.73      2.33 o 
  -4   6   6      141.56      141.39      3.84 o 
  -3   6   6       77.89       75.47      5.00 o 
  -2   6   6       59.10       59.98      2.82 o 
  -1   6   6       84.74       91.67      5.10 o 
   1  -8   7      223.90      240.83      7.38 o 
   2  -8   7      267.89      299.01      8.21 o 
   3  -8   7      121.59      125.10      5.23 o 
   4  -8   7        5.48        2.81      2.60 o 
   5  -8   7      166.26      162.70      6.07 o 
  -2  -7   7        7.27        7.22      2.53 o 
  -1  -7   7      108.94      108.61      4.30 o 
   1  -7   7      165.48      164.99      5.62 o 
   2  -7   7       84.48       80.08      4.28 o 
   3  -7   7      488.54      497.21     10.40 o 
   4  -7   7      107.88      112.19      4.67 o 
   5  -7   7       65.48       63.26      4.08 o 
   6  -7   7       63.74       55.63      3.84 o 
  -3  -6   7        6.38        9.92      2.53 o 
  -2  -6   7      420.42      405.78      8.24 o 
  -1  -6   7      341.76      347.92      7.04 o 
   0  -6   7      219.17      211.78      4.90 o 
   1  -6   7       67.58       68.43      3.53 o 
   2  -6   7      407.60      413.01      8.84 o 
   3  -6   7      137.57      137.09      4.75 o 
   4  -6   7      254.65      252.60      6.69 o 
   5  -6   7      327.32      328.05      8.04 o 
   6  -6   7        6.24        7.97      2.64 o 
  -5  -5   7       71.40       69.71      4.15 o 
  -4  -5   7       39.21       40.25      3.17 o 
  -3  -5   7       10.77       11.39      2.01 o 
  -2  -5   7       97.12       98.08      3.68 o 
  -1  -5   7      845.44      817.76     12.71 o 
   0  -5   7     1822.29     1838.07     25.23 o 
   1  -5   7        3.89        2.85      1.00 o 
   2  -5   7      314.19      311.43      7.00 o 
   3  -5   7      525.04      506.63      9.90 o 
   4  -5   7      246.60      233.83      6.33 o 
   5  -5   7        2.98        2.30      1.83 o 
   6  -5   7       93.10       91.11      4.68 o 
   7  -5   7      277.95      281.24      8.19 o 
  -5  -4   7       91.41       89.25      4.30 o 
  -4  -4   7        4.23        2.60      1.93 o 
  -3  -4   7      252.51      260.08      5.99 o 
  -2  -4   7      359.80      359.53      6.97 o 
  -1  -4   7      217.45      223.32      4.93 o 
   0  -4   7      723.70      722.55     11.00 o 
   1  -4   7     1245.07     1238.27     12.79 o 
   2  -4   7      855.11      858.66     14.09 o 
   3  -4   7       53.97       53.16      2.92 o 
   4  -4   7       83.65       78.34      3.59 o 
   5  -4   7      134.20      139.69      4.99 o 
   6  -4   7      322.52      311.10      7.95 o 
   7  -4   7       73.75       71.95      4.63 o 
  -6  -3   7        9.00        7.71      1.68 o 
  -5  -3   7       94.94       93.16      2.75 o 
  -4  -3   7      309.47      308.40      6.75 o 
  -3  -3   7      154.78      141.58      4.08 o 
  -2  -3   7      101.00      109.05      3.37 o 
  -1  -3   7     2031.04     2044.46     27.80 o 
   0  -3   7      782.53      763.02      8.41 o 
   1  -3   7      158.31      158.74      2.77 o 
   2  -3   7      112.20       95.92      2.19 o 
   3  -3   7      810.60      812.21     13.56 o 
   4  -3   7      292.48      287.50      6.80 o 
   5  -3   7      155.17      141.73      5.07 o 
   6  -3   7      159.14      156.96      5.63 o 
   7  -3   7      163.65      177.96      6.49 o 
  -7  -2   7       41.06       40.59      3.33 o 
  -6  -2   7      124.69      131.64      3.35 o 
  -5  -2   7      142.83      132.13      3.04 o 
  -4  -2   7       20.90       20.45      1.96 o 
  -3  -2   7      546.35      546.07      9.34 o 
  -2  -2   7     1734.12     1684.15     23.49 o 
  -1  -2   7      594.46      601.20      9.63 o 
   0  -2   7       79.23       72.92      1.90 o 
   1  -2   7      925.59      940.35     23.11 o 
   2  -2   7      942.35      941.38     10.05 o 
   3  -2   7      131.64      137.32     11.62 o 
   4  -2   7       21.54       24.04      2.48 o 
   5  -2   7      816.00      805.33     14.35 o 
   6  -2   7      247.78      249.19      7.31 o 
  -7  -1   7       20.55       21.00      2.03 o 
  -6  -1   7        7.55        7.20      1.40 o 
  -5  -1   7      381.62      372.04      5.32 o 
  -4  -1   7      279.53      277.90      6.17 o 
  -3  -1   7      461.39      461.09      8.33 o 
  -2  -1   7     1067.53     1086.56     15.99 o 
  -1  -1   7       74.69       61.35      2.77 o 
   0  -1   7      762.95      739.04      8.13 o 
   1  -1   7      835.73      861.99      9.29 o 
   2  -1   7      977.74      989.96     10.59 o 
   3  -1   7      393.16      396.74      5.35 o 
   4  -1   7        0.66        0.53      1.24 o 
   5  -1   7      119.06      124.43      5.00 o 
   6  -1   7      229.43      243.54      7.44 o 
  -7   0   7       91.06       90.54      2.91 o 
  -6   0   7      260.14      266.28      3.73 o 
  -5   0   7      157.09      161.34      2.74 o 
  -4   0   7       53.83       51.63      3.13 o 
  -3   0   7      767.33      771.33      8.83 o 
  -2   0   7      892.55      881.53     13.63 o 
  -1   0   7        4.98        3.52      0.86 o 
   0   0   7      579.38      605.87      6.90 o 
   1   0   7     1150.98     1186.21     16.42 o 
   2   0   7      692.10      710.12      8.18 o 
   3   0   7        6.80        7.58      1.28 o 
   4   0   7      452.43      470.96      6.54 o 
   5   0   7      302.60      318.73      8.01 o 
  -8   1   7      141.01      138.56      4.16 o 
  -7   1   7       34.55       38.72      2.17 o 
  -6   1   7       57.15       58.85      2.04 o 
  -5   1   7      409.82      403.19      8.84 o 
  -4   1   7      733.18      723.45      8.56 o 
  -3   1   7      105.14      101.44      2.67 o 
  -2   1   7        8.45        9.07      1.22 o 
  -1   1   7      992.91      996.39     10.84 o 
   0   1   7     1029.38     1026.53     15.63 o 
   1   1   7        0.81        2.19      1.58 o 
   2   1   7      294.32      301.74      6.58 o 
   3   1   7      583.13      622.59     11.18 o 
   4   1   7      272.66      289.75      7.16 o 
   5   1   7       35.68       30.38      3.26 o 
  -8   2   7       37.08       36.56      3.61 o 
  -7   2   7       70.16       71.42      2.93 o 
  -6   2   7      200.08      205.34      4.18 o 
  -5   2   7      145.55      139.83      3.33 o 
  -4   2   7       85.36       82.90      2.56 o 
  -3   2   7      450.09      441.79      6.01 o 
  -2   2   7      702.68      700.37     13.67 o 
  -1   2   7       52.39       56.56      2.48 o 
   0   2   7      159.54      165.65      3.40 o 
   1   2   7      681.51      678.32     11.77 o 
   2   2   7      263.40      274.84      6.80 o 
   3   2   7      130.39      124.15      4.79 o 
   4   2   7       63.73       72.97      4.54 o 
  -7   3   7      164.96      154.58      4.70 o 
  -6   3   7       60.81       61.32      3.26 o 
  -5   3   7      258.50      257.64      4.59 o 
  -4   3   7       82.88       84.02      4.44 o 
  -3   3   7        2.82        3.66      1.32 o 
  -2   3   7      243.69      253.13      4.42 o 
  -1   3   7      519.44      507.11      6.75 o 
   0   3   7      443.41      449.55      7.74 o 
   1   3   7      288.95      288.45      7.20 o 
   2   3   7       51.40       65.81      3.92 o 
   3   3   7       93.46       96.20      5.05 o 
  -7   4   7      271.78      265.50      7.53 o 
  -6   4   7      272.94      274.40      5.72 o 
  -5   4   7       66.97       66.58      2.73 o 
  -4   4   7        3.55        2.26      1.49 o 
  -3   4   7      199.41      198.92      5.77 o 
  -2   4   7      127.70      135.89      3.40 o 
  -1   4   7       74.35       69.20      2.84 o 
   0   4   7      420.15      408.56      9.10 o 
   1   4   7      268.18      277.21      7.45 o 
   2   4   7       49.15       57.99      4.28 o 
  -6   5   7       32.36       33.72      2.34 o 
  -5   5   7      149.24      145.90      3.87 o 
  -4   5   7       48.97       48.97      2.55 o 
  -3   5   7       56.82       58.44      2.68 o 
  -2   5   7       94.16       89.63      3.18 o 
  -1   5   7      161.94      158.63      4.09 o 
   0   5   7      117.58      127.75      5.66 o 
  -4   6   7       28.23       28.54      3.06 o 
  -3   6   7      115.67      121.25      4.55 o 
   0  -8   8      116.17      141.48      6.46 o 
   1  -8   8       29.06       32.39      3.79 o 
   2  -8   8      197.57      218.46      7.17 o 
   3  -8   8       78.10       80.60      4.87 o 
   4  -8   8       32.88       33.66      3.42 o 
  -2  -7   8       31.39       29.54      3.14 o 
  -1  -7   8      119.73      118.29      4.52 o 
   1  -7   8      133.96      146.11      5.62 o 
   2  -7   8       11.01       14.69      2.53 o 
   3  -7   8      223.00      240.73      6.83 o 
   4  -7   8      252.41      251.02      7.11 o 
   5  -7   8       86.28       81.98      4.83 o 
  -3  -6   8       55.44       53.62      3.55 o 
  -2  -6   8      451.85      445.06      8.73 o 
  -1  -6   8      367.07      372.30      7.49 o 
   0  -6   8        1.34        1.89      1.65 o 
   1  -6   8      346.39      349.53      8.22 o 
   2  -6   8      240.45      246.49      6.67 o 
   3  -6   8      211.68      228.54      6.36 o 
   4  -6   8        9.42        9.10      2.24 o 
   5  -6   8      178.44      166.79      5.80 o 
   6  -6   8      295.58      276.81      7.90 o 
  -4  -5   8      147.57      154.58      5.34 o 
  -3  -5   8      390.85      386.66      8.00 o 
  -2  -5   8      175.59      177.56      4.96 o 
  -1  -5   8        0.74       -0.17      1.49 o 
   0  -5   8      542.18      540.68      9.10 o 
   1  -5   8     1538.52     1556.45     23.85 o 
   2  -5   8       26.55       26.04      2.35 o 
   3  -5   8        3.12        6.44      1.96 o 
   4  -5   8      126.49      134.32      4.99 o 
   5  -5   8      489.02      455.35      9.89 o 
   6  -5   8       92.71       82.85      4.50 o 
  -5  -4   8       27.01       30.46      3.08 o 
  -4  -4   8      148.85      138.38      4.63 o 
  -3  -4   8      273.48      275.68      6.36 o 
  -2  -4   8      662.63      657.25     10.91 o 
  -1  -4   8       24.65       27.10      2.12 o 
   0  -4   8      393.18      382.60      5.24 o 
   1  -4   8      210.11      200.92      3.41 o 
   2  -4   8      460.76      440.85      8.72 o 
   3  -4   8      429.68      424.28      8.72 o 
   4  -4   8       86.91       75.55      3.73 o 
   5  -4   8      260.57      254.32      6.86 o 
   6  -4   8      245.91      237.03      7.22 o 
  -6  -3   8        4.60        3.75      2.51 o 
  -5  -3   8       17.22       16.61      2.53 o 
  -4  -3   8      375.23      369.42      7.73 o 
  -3  -3   8      507.15      490.76      8.96 o 
  -2  -3   8      523.14      538.46      9.30 o 
  -1  -3   8      177.43      180.52      4.45 o 
   0  -3   8      560.36      546.44      6.63 o 
   1  -3   8       23.60       23.02      2.65 o 
   2  -3   8       53.27       52.19      3.08 o 
   3  -3   8      534.25      534.31     10.09 o 
   4  -3   8     1071.25     1024.75     16.95 o 
   5  -3   8       99.89       99.85      4.61 o 
   6  -3   8      122.01      126.03      5.55 o 
  -6  -2   8       53.36       51.63      2.74 o 
  -5  -2   8      270.36      261.18      6.38 o 
  -4  -2   8      191.53      187.63      5.05 o 
  -3  -2   8      192.94      201.68      5.07 o 
  -2  -2   8      728.07      749.65     12.06 o 
  -1  -2   8     1009.52      978.01     14.75 o 
   0  -2   8       18.83       16.22      1.24 o 
   1  -2   8      330.43      348.22      5.76 o 
   2  -2   8      642.69      635.26      7.49 o 
   3  -2   8       78.36       85.55      2.40 o 
   4  -2   8      188.05      186.20      5.49 o 
   5  -2   8      379.22      371.10      8.68 o 
   6  -2   8      297.39      301.27      8.37 o 
  -7  -1   8       87.32       84.10      3.92 o 
  -6  -1   8       36.52       38.47      2.08 o 
  -5  -1   8       68.38       78.14      3.68 o 
  -4  -1   8      464.08      451.54      8.68 o 
  -3  -1   8      430.88      425.45      8.07 o 
  -2  -1   8       10.62        7.37      1.75 o 
  -1  -1   8      620.48      617.86      8.96 o 
   0  -1   8     1431.05     1422.88     14.51 o 
   1  -1   8      662.81      661.26      7.68 o 
   2  -1   8       63.87       63.31      2.10 o 
   3  -1   8      559.59      566.12      7.17 o 
   4  -1   8      638.60      623.73     11.76 o 
   5  -1   8      169.05      159.39      5.81 o 
  -7   0   8       82.33       87.77      3.00 o 
  -6   0   8      193.32      202.27      3.99 o 
  -5   0   8      268.34      283.65      6.80 o 
  -4   0   8       84.76       87.58      3.88 o 
  -3   0   8        7.31        8.03      1.91 o 
  -2   0   8      707.91      671.36     11.29 o 
  -1   0   8      754.17      773.83      8.61 o 
   0   0   8      279.62      300.48      5.49 o 
   1   0   8      351.62      356.23      4.97 o 
   2   0   8       53.52       56.24      5.90 o 
   3   0   8      733.00      748.74      9.03 o 
   4   0   8      230.20      223.61      4.44 o 
   5   0   8       96.45      107.30      5.26 o 
  -7   1   8      191.04      196.71      4.50 o 
  -6   1   8       28.52       27.02      3.24 o 
  -5   1   8       48.35       45.34      2.12 o 
  -4   1   8      746.25      723.65      9.40 o 
  -3   1   8      218.46      218.88      9.47 o 
  -2   1   8       72.16       75.86      2.46 o 
  -1   1   8      238.79      249.53      5.92 o 
   0   1   8      682.77      682.90     11.65 o 
   1   1   8      220.29      225.65      5.80 o 
   2   1   8      212.23      204.13      5.55 o 
   3   1   8      245.31      247.31      6.61 o 
   4   1   8       97.82       97.11      4.85 o 
  -7   2   8       23.82       27.34      2.36 o 
  -6   2   8      104.12      102.75      3.31 o 
  -5   2   8      104.85      101.85      6.53 o 
  -4   2   8       77.31       79.23      4.44 o 
  -3   2   8      184.98      194.96      3.89 o 
  -2   2   8      677.06      667.55      8.29 o 
  -1   2   8      287.44      284.51      7.73 o 
   0   2   8      156.85      165.36      5.18 o 
   1   2   8      153.26      146.15      5.05 o 
   2   2   8      463.54      443.99      9.35 o 
   3   2   8       45.83       51.12      3.80 o 
  -7   3   8       65.21       70.12      3.03 o 
  -6   3   8       20.67       18.64      2.06 o 
  -5   3   8       19.46       21.12      2.32 o 
  -4   3   8      175.83      173.27      3.79 o 
  -3   3   8       85.36       81.22      2.92 o 
  -2   3   8      213.93      218.60      4.33 o 
  -1   3   8      430.36      435.30      6.66 o 
   0   3   8      308.38      308.38      7.86 o 
   1   3   8      107.82       99.01      4.74 o 
   2   3   8       32.68       31.58      3.51 o 
  -6   4   8       76.36       84.88      3.29 o 
  -5   4   8       56.10       57.98      2.64 o 
  -4   4   8       63.51       58.17      8.04 o 
  -3   4   8       83.60       80.05      2.93 o 
  -2   4   8      361.62      345.76      5.76 o 
  -1   4   8      166.70      170.70      4.18 o 
   0   4   8        1.52        0.81      2.27 o 
   1   4   8      173.15      165.06      6.11 o 
  -5   5   8       18.33       17.65      5.18 o 
  -4   5   8      246.70      243.11      5.02 o 
  -3   5   8      183.86      186.41      4.52 o 
  -2   5   8       40.88       39.78      2.59 o 
   1  -8   9       60.19       65.87      4.56 o 
   2  -8   9       47.10       46.72      3.91 o 
   3  -8   9      201.17      222.41      7.16 o 
   0  -7   9       16.56       19.72      2.95 o 
   1  -7   9      108.03      125.44      5.45 o 
   2  -7   9      337.83      359.66      8.81 o 
   3  -7   9       81.31       85.81      4.72 o 
   4  -7   9       86.97       84.28      4.76 o 
   5  -7   9      169.37      165.66      6.44 o 
  -3  -6   9       52.97       43.23      3.46 o 
  -2  -6   9      104.47      108.03      4.53 o 
  -1  -6   9      251.60      248.03      6.05 o 
   0  -6   9      147.99      148.99      5.30 o 
   1  -6   9       26.31       30.65      2.86 o 
   2  -6   9      114.81      117.59      4.65 o 
   3  -6   9      192.87      193.21      6.16 o 
   4  -6   9      213.65      207.16      6.42 o 
   5  -6   9      102.38      104.99      4.96 o 
  -4  -5   9       38.26       37.39      3.13 o 
  -3  -5   9      116.53      126.05      4.52 o 
  -2  -5   9       70.59       68.76      3.64 o 
  -1  -5   9      313.86      328.82      6.91 o 
   0  -5   9      115.61      123.82      3.01 o 
   1  -5   9      538.35      541.94     10.67 o 
   2  -5   9       62.44       70.51      3.75 o 
   3  -5   9       46.90       45.90      3.06 o 
   4  -5   9      592.02      542.56     11.07 o 
   5  -5   9      208.32      205.21      6.40 o 
   6  -5   9       63.19       59.95      4.32 o 
  -5  -4   9      154.31      151.63      5.27 o 
  -4  -4   9      180.70      172.91      5.27 o 
  -3  -4   9       26.12       20.33      2.47 o 
  -2  -4   9       31.54       28.46      2.48 o 
  -1  -4   9     1089.48     1104.06     16.61 o 
   0  -4   9       27.61       29.14      1.66 o 
   1  -4   9        4.20        6.90      1.29 o 
   2  -4   9      355.60      372.95      8.01 o 
   3  -4   9     1394.82     1334.54     21.15 o 
   4  -4   9      264.84      263.89      6.94 o 
   5  -4   9       35.78       33.31      3.29 o 
   6  -4   9       91.10       98.64      5.04 o 
  -5  -3   9       67.92       69.67      3.84 o 
  -4  -3   9      223.09      222.48      5.84 o 
  -3  -3   9      180.99      180.30      5.19 o 
  -2  -3   9      175.91      174.20      4.96 o 
  -1  -3   9       67.34       76.17      3.42 o 
   0  -3   9      208.91      206.34      3.65 o 
   1  -3   9      508.32      495.81      6.42 o 
   2  -3   9      175.48      172.55      4.92 o 
   3  -3   9      392.75      389.48      8.43 o 
   4  -3   9      328.87      320.16      7.60 o 
   5  -3   9      317.73      311.82      8.11 o 
  -4  -2   9      457.67      464.37      9.13 o 
  -3  -2   9        3.51        5.05      2.00 o 
  -2  -2   9      229.34      231.57      5.71 o 
  -1  -2   9      508.41      485.06      6.27 o 
   0  -2   9      308.90      307.65      5.45 o 
   1  -2   9      154.99      156.17      4.82 o 
   2  -2   9      700.39      704.62      8.33 o 
   3  -2   9      239.06      242.74      6.24 o 
   4  -2   9      179.00      180.51      5.62 o 
   5  -2   9       80.16       71.42      4.49 o 
  -5  -1   9       25.40       25.93      2.67 o 
  -4  -1   9       25.34       27.86      2.67 o 
  -3  -1   9      563.98      544.53      9.97 o 
  -2  -1   9      521.91      510.67      9.49 o 
  -1  -1   9       62.28       66.00      3.90 o 
   0  -1   9      104.98      101.22      2.53 o 
   1  -1   9      516.29      503.23      6.44 o 
   2  -1   9     1097.82     1103.28     12.07 o 
   3  -1   9       64.31       62.86      2.51 o 
   4  -1   9      231.53      231.72      6.61 o 
   5  -1   9       73.49       77.90      4.54 o 
  -7   0   9       17.82       19.03      2.17 o 
  -6   0   9      128.53      128.06      5.19 o 
  -5   0   9      143.82      137.97      4.87 o 
  -4   0   9       40.57       40.82      2.84 o 
  -3   0   9      401.13      397.07      8.35 o 
  -2   0   9      250.07      250.71      6.18 o 
  -1   0   9      280.59      292.25      6.57 o 
   0   0   9       38.90       44.99      2.80 o 
   1   0   9      409.16      411.27      8.22 o 
   2   0   9      682.27      672.57     11.68 o 
   3   0   9      259.50      257.65      6.61 o 
  -7   1   9       57.51       66.21      3.07 o 
  -6   1   9       84.67       81.91      3.20 o 
  -5   1   9       14.24       12.63      1.83 o 
  -4   1   9      229.90      242.06      5.52 o 
  -3   1   9      742.61      720.69      8.97 o 
  -2   1   9       96.65       98.34      4.12 o 
  -1   1   9       71.04       77.90      3.77 o 
   0   1   9      115.81      117.20      4.26 o 
   1   1   9      870.74      855.76     14.34 o 
   2   1   9       64.51       67.12      3.99 o 
   3   1   9       53.31       53.28      3.76 o 
  -7   2   9        3.52        3.17      2.03 o 
  -6   2   9       28.75       29.42      2.34 o 
  -5   2   9      133.23      131.37      5.71 o 
  -4   2   9      183.73      187.71      4.17 o 
  -3   2   9       59.71       60.47      2.67 o 
  -2   2   9      297.64      289.48      5.10 o 
  -1   2   9      770.36      814.11     14.03 o 
   0   2   9       68.28       65.88      3.75 o 
   1   2   9       12.09       11.79      2.40 o 
   2   2   9      117.00      111.57      5.15 o 
  -6   3   9       96.48       95.96      3.51 o 
  -5   3   9       19.58       21.96      2.51 o 
  -4   3   9       58.82       59.91      7.09 o 
  -3   3   9      293.25      285.58      5.20 o 
  -2   3   9      208.55      207.35      4.37 o 
  -1   3   9       34.97       37.38      2.46 o 
   0   3   9      234.02      219.61      6.72 o 
   1   3   9      124.31      124.92      5.51 o 
  -5   4   9      145.21      160.68      4.32 o 
  -4   4   9      140.35      139.92      3.94 o 
  -3   4   9       74.05       76.59      8.94 o 
  -2   4   9       55.65       53.83      2.77 o 
  -1   4   9       52.61       57.15      2.90 o 
   0  -7  10        6.83        6.80      2.70 o 
   1  -7  10       86.60       96.36      4.94 o 
   2  -7  10      256.96      253.01      7.55 o 
   3  -7  10       46.61       45.66      3.70 o 
   4  -7  10       94.26       95.46      5.21 o 
  -2  -6  10       17.80       17.75      2.80 o 
  -1  -6  10      173.55      179.81      5.43 o 
   0  -6  10      436.87      462.59     10.31 o 
   1  -6  10       32.75       41.23      3.31 o 
   2  -6  10       44.11       40.09      3.19 o 
   3  -6  10      187.66      200.34      6.43 o 
   4  -6  10      225.20      239.41      7.13 o 
  -4  -5  10        5.82        5.67      2.73 o 
  -3  -5  10       76.94       67.77      4.10 o 
  -2  -5  10      297.91      313.96      7.22 o 
  -1  -5  10        0.48       -1.06      1.94 o 
   0  -5  10       78.84       81.26      2.73 o 
   1  -5  10      427.30      414.18      9.06 o 
   2  -5  10      743.69      722.34     13.29 o 
   3  -5  10       95.69       98.59      4.56 o 
   4  -5  10       67.95       72.68      4.35 o 
   5  -5  10       69.76       65.32      4.26 o 
  -4  -4  10      108.59      110.36      4.56 o 
  -3  -4  10      438.82      422.59      8.80 o 
  -2  -4  10        1.03       -0.11      1.98 o 
  -1  -4  10        5.25        7.41      1.86 o 
   0  -4  10      402.10      424.41      8.81 o 
   1  -4  10      361.93      355.17      7.90 o 
   2  -4  10      467.00      415.48      8.85 o 
   3  -4  10      227.60      244.15      6.72 o 
   4  -4  10      352.44      339.50      8.28 o 
   5  -4  10       22.64       17.39      2.86 o 
  -5  -3  10       50.36       47.69      3.47 o 
  -4  -3  10        6.31        6.51      2.47 o 
  -3  -3  10      366.17      390.54      8.24 o 
  -2  -3  10       46.36       43.05      2.81 o 
  -1  -3  10      225.77      222.19      9.98 o 
   0  -3  10      216.61      214.63      3.97 o 
   1  -3  10      422.53      407.91      5.72 o 
   2  -3  10      490.09      496.03      9.80 o 
   3  -3  10      123.05      126.09      4.83 o 
   4  -3  10       67.17       59.27      3.75 o 
   5  -3  10      191.70      183.68      6.47 o 
  -6  -2  10       17.28       14.07      3.11 o 
  -5  -2  10       41.19       45.25      3.55 o 
  -4  -2  10       95.95      100.38      4.59 o 
  -3  -2  10      165.33      164.12      5.25 o 
  -2  -2  10       76.12       80.30      3.66 o 
  -1  -2  10      471.45      469.27      6.38 o 
   0  -2  10      414.05      415.83      5.76 o 
   1  -2  10      341.31      342.34      5.82 o 
   2  -2  10      140.30      134.92      4.77 o 
   3  -2  10      399.18      387.16      8.39 o 
   4  -2  10       77.00       81.41      4.23 o 
  -6  -1  10      123.37      126.90      5.48 o 
  -5  -1  10       25.80       26.25      3.07 o 
  -4  -1  10       16.76       18.32      2.51 o 
  -3  -1  10      105.19      115.88      4.64 o 
  -2  -1  10      558.09      556.26      7.18 o 
  -1  -1  10      144.93      142.32      3.15 o 
   0  -1  10      205.56      206.09      3.97 o 
   1  -1  10      598.48      597.12     15.86 o 
   2  -1  10      378.49      389.04      5.73 o 
   3  -1  10       35.80       35.97      3.14 o 
  -6   0  10       19.96       22.39      3.04 o 
  -5   0  10      141.85      154.01      5.67 o 
  -4   0  10      379.26      374.86      8.57 o 
  -3   0  10       26.01       22.20      2.77 o 
  -2   0  10        0.64        1.31      1.83 o 
  -1   0  10      259.60      262.65      6.49 o 
   0   0  10     1635.98     1573.10     23.25 o 
   1   0  10       33.26       36.09      2.89 o 
   2   0  10       36.82       38.42      3.08 o 
   3   0  10      119.48      139.79      5.34 o 
  -6   1  10       60.09       64.62      4.65 o 
  -5   1  10      234.69      230.17      6.69 o 
  -4   1  10       62.72       63.84      2.75 o 
  -3   1  10      136.95      140.28      5.11 o 
  -2   1  10      181.20      173.09      5.32 o 
  -1   1  10      169.12      154.80      5.03 o 
   0   1  10      336.52      304.23      7.24 o 
   1   1  10       50.69       55.02      3.58 o 
   2   1  10      126.88      128.44      5.34 o 
  -6   2  10        1.89        1.83      2.01 o 
  -5   2  10      135.72      126.16      3.83 o 
  -4   2  10      155.16      163.09      4.09 o 
  -3   2  10      122.70      120.85      3.66 o 
  -2   2  10       53.03       53.05      3.53 o 
  -1   2  10      401.50      392.38      8.87 o 
   0   2  10       87.49       87.09      4.35 o 
   1   2  10       31.59       31.84      3.24 o 
  -5   3  10       89.26       94.28      4.84 o 
  -4   3  10       23.90       22.15      2.37 o 
  -3   3  10      138.57      142.90      4.12 o 
  -2   3  10       70.87       75.48      3.31 o 
  -1   3  10       66.05       70.74      4.32 o 
   0   3  10       36.67       37.76      3.54 o 
   1  -7  11        3.01        0.28      2.45 o 
   2  -7  11      111.69      104.54      5.36 o 
  -2  -6  11       60.92       65.23      3.94 o 
  -1  -6  11       64.06       72.23      4.60 o 
   0  -6  11      111.94      108.02      4.99 o 
   1  -6  11      208.25      209.97      6.61 o 
   2  -6  11      126.05      125.27      5.15 o 
   3  -6  11       28.05       29.91      3.18 o 
  -3  -5  11       31.87       35.67      3.40 o 
  -2  -5  11      130.32      134.61      5.26 o 
  -1  -5  11       99.41      107.57      3.42 o 
   0  -5  11      153.33      156.38      5.65 o 
   1  -5  11      239.24      230.70      6.75 o 
   3  -5  11      195.29      183.07      6.03 o 
   4  -5  11        4.21        2.52      2.37 o 
  -4  -4  11       68.08       74.36      4.63 o 
  -3  -4  11       12.12       13.87      2.85 o 
  -2  -4  11      160.12      153.85      5.37 o 
  -1  -4  11       99.36       97.79      3.28 o 
   0  -4  11      586.52      594.64      7.90 o 
   1  -4  11      258.22      269.14      6.90 o 
   2  -4  11       10.28       10.40      2.37 o 
   3  -4  11      130.07      109.91      4.68 o 
   4  -4  11      229.26      202.56      6.46 o 
  -5  -3  11      165.19      176.87      6.33 o 
  -4  -3  11       46.98       47.26      3.51 o 
  -3  -3  11       14.98       11.64      2.69 o 
  -2  -3  11      350.47      346.34      7.75 o 
  -1  -3  11      631.98      634.49      8.59 o 
   0  -3  11      313.83      293.27     10.90 o 
   1  -3  11        4.39        7.00      1.40 o 
   2  -3  11      276.73      259.42      6.68 o 
   3  -3  11      124.57      115.86      4.71 o 
   4  -3  11       13.20       11.53      2.91 o 
  -5  -2  11       72.55       76.76      4.43 o 
  -4  -2  11       60.97       63.13      3.97 o 
  -3  -2  11      224.98      228.56      6.53 o 
  -2  -2  11      164.59      170.92      5.93 o 
  -1  -2  11      165.23      168.38      5.89 o 
   0  -2  11      483.47      478.89      6.56 o 
   1  -2  11      199.17      197.31      3.89 o 
   2  -2  11       87.33       83.49      4.15 o 
   3  -2  11       69.94       72.28      4.24 o 
  -5  -1  11      217.67      217.42      6.84 o 
  -4  -1  11       11.13        7.71      2.74 o 
  -3  -1  11       47.01       44.55      3.47 o 
  -2  -1  11      327.80      309.43      7.49 o 
  -1  -1  11      492.27      493.11      9.69 o 
   0  -1  11       70.01       79.07      3.98 o 
   1  -1  11      244.30      224.73      5.88 o 
   2  -1  11       98.88      101.00      4.56 o 
  -5   0  11       11.24       11.94      2.84 o 
  -4   0  11       92.09       99.04      4.96 o 
  -3   0  11      231.62      207.17      6.16 o 
  -2   0  11      175.17      171.63      5.60 o 
  -1   0  11      117.46      121.72      4.78 o 
   0   0  11       97.62      101.18      4.46 o 
   1   0  11      256.79      269.83      7.01 o 
   2   0  11       38.71       48.18      3.44 o 
  -5   1  11       13.47       19.43      3.06 o 
  -4   1  11       61.84       68.63      4.17 o 
  -3   1  11      160.70      156.12      5.41 o 
  -2   1  11      570.64      558.98     11.03 o 
  -1   1  11       25.49       29.17      3.08 o 
   0   1  11       10.95       12.02      2.71 o 
   1   1  11       57.87       61.68      3.77 o 
  -5   2  11        3.52        5.24      2.09 o 
  -4   2  11      108.77      108.48      3.76 o 
  -3   2  11      114.38      109.56      5.08 o 
  -2   2  11      186.76      186.51      6.33 o 
  -1   2  11       11.90       10.92      2.97 o 
   0   2  11      188.82      187.12      6.46 o 
   0  -6  12       49.86       54.45      4.06 o 
   1  -6  12      312.82      318.83      8.51 o 
   2  -6  12       87.69       97.68      5.15 o 
  -2  -5  12       26.53       28.42      3.37 o 
  -1  -5  12      208.05      209.28      4.64 o 
   0  -5  12      152.61      163.76      6.06 o 
   1  -5  12       64.94       67.55      4.10 o 
   2  -5  12       87.20       85.46      4.48 o 
   3  -5  12      207.02      206.99      6.71 o 
  -3  -4  12      210.62      217.33      6.54 o 
  -2  -4  12      191.32      199.06      6.31 o 
  -1  -4  12       67.95       71.18      2.93 o 
   0  -4  12       45.25       51.79      3.24 o 
   1  -4  12      211.90      202.97      6.27 o 
   2  -4  12       31.60       29.32      3.15 o 
   3  -4  12      113.86      109.19      4.92 o 
  -4  -3  12      270.21      281.45      7.85 o 
  -3  -3  12      138.54      147.39      5.78 o 
  -2  -3  12       90.34       94.72      3.17 o 
  -1  -3  12      176.63      185.73      4.19 o 
   0  -3  12       68.46       73.39      2.81 o 
   1  -3  12       86.38       78.76      4.13 o 
   2  -3  12       44.49       40.13      3.18 o 
   3  -3  12      172.85      186.56      6.11 o 
  -4  -2  12      152.68      158.23      6.16 o 
  -3  -2  12      205.90      223.48      6.91 o 
  -2  -2  12      297.39      298.68      7.53 o 
  -1  -2  12       44.54       41.86      3.35 o 
   0  -2  12       52.74       55.88      3.28 o 
   1  -2  12      129.72      128.25      4.81 o 
  -4  -1  12       93.57       94.57      4.93 o 
  -3  -1  12       49.35       44.49      3.77 o 
  -2  -1  12      196.18      198.51      6.29 o 
  -1  -1  12      153.36      147.36      5.36 o 
   0  -1  12      132.76      139.54      5.11 o 
   1  -1  12       23.94       27.28      3.02 o 
   2  -1  12       57.43       51.92      3.75 o 
  -4   0  12       67.11       65.58      4.20 o 
  -3   0  12      254.93      257.34      7.17 o 
  -2   0  12       59.70       63.87      3.79 o 
  -1   0  12       20.16       21.10      2.97 o 
   0   0  12       46.09       43.89      3.50 o 
   1   0  12      221.86      236.89      6.93 o 
  -4   1  12      216.12      224.49      7.15 o 
  -3   1  12       60.21       60.59      3.88 o 
  -2   1  12        1.71        2.73      2.66 o 
  -1   1  12      285.10      296.48      7.88 o 
  -1  -4  13       62.76       74.11      3.15 o 
   0  -4  13       42.52       43.63      3.68 o 
   1  -4  13       68.65       75.23      4.56 o 
  -2  -3  13        0.85        0.69      1.88 o 
  -1  -3  13       78.11       73.36      3.22 o 
   0  -3  13      145.28      144.31      4.68 o 
   1  -3  13      101.99      108.43      4.97 o 
  -3  -2  13       26.12       30.75      3.76 o 
  -2  -2  13       81.86       86.41      5.01 o 
  -1  -2  13      205.26      199.69      6.42 o 
   0  -2  13        3.55        3.07      2.58 o 
  -3  -1  13       36.06       39.52      3.95 o 
  -2  -1  13        5.22        4.49      2.84 o 
  -1  -1  13       69.37       67.67      3.98 o 
   0  -1  13      150.57      160.94      5.84 o 
                                                 
